# Supplementary material for: Morphological Seed Traits Structure Relationships Between Biocrusts and Plant Emergence
Source: Ecol Evol. 2025 Jun 1;15(6):e71450. doi: 10.1002/ece3.71450 (PMC12127115; doi:10.1002/ece3.71450)
Supplement: Supplementary file 1 — Data S1. [file ECE3-15-e71450-s001.csv]

STUDY_ID	SHORT_CITATION	CITATION	LnRR_GERM	ESTVAR3_GERM	BIOCRUST_TYPE	PLANT_FUNCTIONAL_GROUP	PLANT_NATIVENESS	PLANT_DURATION	SOIL_REFERENCE_STATE	SEED_LENGTH	SEED_SHAPE_SIMPLE	SEED_SHAPE_COMPLEX	SEED_APPENDAGE	SEED_APPENDAGE_LENGTH	SEED_APPENDAGE_HYGROSCOPIC	SEED_WEIGHT_1000
2054	Boeken et al. (2004)		-0.0146	0.02846	CyaNobacteria	C3 Grass	Native	Annual	Filter paper	NA	Linear	NA	Yes	NA	No	0.72
2054	Boeken et al. (2004)		0.04024	0.01409	CyaNobacteria	C3 Grass	Native	Annual	Filter paper	NA	Linear	NA	Yes	NA	No	0.72
2054	Boeken et al. (2004)		0.13323	0.01351	CyaNobacteria	C3 Grass	Native	Annual	Filter paper	NA	Linear	NA	Yes	NA	No	0.72
2072	Briggs & Morgan (2011)	Briggs, A. L., & Morgan, J. W. (2011). Seed characteristics and soil surface patch type interact to affect germination of semi-arid woodland species. Plant Ecology, 212(1), 91Ð103. https://doi.org/10.1007/s11258-010-9806-x	-0.1053	0.20398	Lichen	Non N-fixing Forb	Non-Native	Perennial	Biocrust disturbance	NA	Oval	NA	No	NA	No	0.6
2072	Briggs & Morgan (2011)	Briggs, A. L., & Morgan, J. W. (2011). Seed characteristics and soil surface patch type interact to affect germination of semi-arid woodland species. Plant Ecology, 212(1), 91Ð103. https://doi.org/10.1007/s11258-010-9806-x	0.47023	0.1443	Moss	Non N-fixing Forb	Non-Native	Perennial	Biocrust disturbance	NA	Oval	NA	No	NA	No	0.6
2072	Briggs & Morgan (2011)	Briggs, A. L., & Morgan, J. W. (2011). Seed characteristics and soil surface patch type interact to affect germination of semi-arid woodland species. Plant Ecology, 212(1), 91Ð103. https://doi.org/10.1007/s11258-010-9806-x	-0.2316	0.13351	Lichen	C3 Grass	Native	Perennial	Biocrust disturbance	NA	NA	NA	NA	NA	NA	NA
2072	Briggs & Morgan (2011)	Briggs, A. L., & Morgan, J. W. (2011). Seed characteristics and soil surface patch type interact to affect germination of semi-arid woodland species. Plant Ecology, 212(1), 91Ð103. https://doi.org/10.1007/s11258-010-9806-x	-0.9695	0.24975	Moss	C3 Grass	Native	Perennial	Biocrust disturbance	NA	NA	NA	NA	NA	NA	NA
2072	Briggs & Morgan (2011)	Briggs, A. L., & Morgan, J. W. (2011). Seed characteristics and soil surface patch type interact to affect germination of semi-arid woodland species. Plant Ecology, 212(1), 91Ð103. https://doi.org/10.1007/s11258-010-9806-x	-12.789	1.02648	Lichen	Non N-fixing Woody Plant	Native	Perennial	Biocrust disturbance	NA	NA	NA	NA	NA	NA	9.1536
2072	Briggs & Morgan (2011)	Briggs, A. L., & Morgan, J. W. (2011). Seed characteristics and soil surface patch type interact to affect germination of semi-arid woodland species. Plant Ecology, 212(1), 91Ð103. https://doi.org/10.1007/s11258-010-9806-x	-2.3758	0.34522	Moss	Non N-fixing Woody Plant	Native	Perennial	Biocrust disturbance	NA	NA	NA	NA	NA	NA	9.1536
2072	Briggs & Morgan (2011)	Briggs, A. L., & Morgan, J. W. (2011). Seed characteristics and soil surface patch type interact to affect germination of semi-arid woodland species. Plant Ecology, 212(1), 91Ð103. https://doi.org/10.1007/s11258-010-9806-x	0.5096	0.49929	Lichen	Non N-fixing Forb	Native	Annual	Biocrust disturbance	NA	Linear	NA	Yes	NA	No	0.2276
2072	Briggs & Morgan (2011)	Briggs, A. L., & Morgan, J. W. (2011). Seed characteristics and soil surface patch type interact to affect germination of semi-arid woodland species. Plant Ecology, 212(1), 91Ð103. https://doi.org/10.1007/s11258-010-9806-x	0.5096	0.84563	Moss	Non N-fixing Forb	Native	Annual	Biocrust disturbance	NA	Linear	NA	Yes	NA	No	0.2276
2072	Briggs & Morgan (2011)	Briggs, A. L., & Morgan, J. W. (2011). Seed characteristics and soil surface patch type interact to affect germination of semi-arid woodland species. Plant Ecology, 212(1), 91Ð103. https://doi.org/10.1007/s11258-010-9806-x	-0.2005	0.27394	Lichen	Non N-fixing Woody Plant	Native	Perennial	Biocrust disturbance	NA	NA	NA	NA	NA	NA	1.03
2072	Briggs & Morgan (2011)	Briggs, A. L., & Morgan, J. W. (2011). Seed characteristics and soil surface patch type interact to affect germination of semi-arid woodland species. Plant Ecology, 212(1), 91Ð103. https://doi.org/10.1007/s11258-010-9806-x	0.08694	0.17495	Moss	Non N-fixing Woody Plant	Native	Perennial	Biocrust disturbance	NA	NA	NA	NA	NA	NA	1.03
2144	Deines et al. (2007)	Deines, L.,ÊRosentreter, R.,ÊEldridge, D. J., &ÊSerpe, M. D.Ê(2007).ÊGermination and seedling establishment of two annual grasses on lichen-dominated biological soil crusts.ÊPlant and Soil,Ê295(1Ð2),Ê23Ð35.Êhttps://doi.org/10.1007/s11104-007-9256-y	-0.1661	0.0043	Mixed	C3 Grass	Non-Native	Annual	Bare soil	11	Linear	Lanceolate	Yes	13	No	3
2144	Deines et al. (2007)	Deines, L.,ÊRosentreter, R.,ÊEldridge, D. J., &ÊSerpe, M. D.Ê(2007).ÊGermination and seedling establishment of two annual grasses on lichen-dominated biological soil crusts.ÊPlant and Soil,Ê295(1Ð2),Ê23Ð35.Êhttps://doi.org/10.1007/s11104-007-9256-y	-0.0515	0.00424	Mixed	C3 Grass	Non-Native	Annual	Bare soil	11	Linear	Lanceolate	Yes	13	No	3
2144	Deines et al. (2007)	Deines, L.,ÊRosentreter, R.,ÊEldridge, D. J., &ÊSerpe, M. D.Ê(2007).ÊGermination and seedling establishment of two annual grasses on lichen-dominated biological soil crusts.ÊPlant and Soil,Ê295(1Ð2),Ê23Ð35.Êhttps://doi.org/10.1007/s11104-007-9256-y	-0.0472	0.00425	Mixed	C3 Grass	Non-Native	Annual	Bare soil	11	Linear	Lanceolate	Yes	13	No	3
2144	Deines et al. (2007)	Deines, L.,ÊRosentreter, R.,ÊEldridge, D. J., &ÊSerpe, M. D.Ê(2007).ÊGermination and seedling establishment of two annual grasses on lichen-dominated biological soil crusts.ÊPlant and Soil,Ê295(1Ð2),Ê23Ð35.Êhttps://doi.org/10.1007/s11104-007-9256-y	-0.6543	0.00478	Lichen	C3 Grass	Non-Native	Annual	Bare soil	11	Linear	Lanceolate	Yes	13	No	3
2144	Deines et al. (2007)	Deines, L.,ÊRosentreter, R.,ÊEldridge, D. J., &ÊSerpe, M. D.Ê(2007).ÊGermination and seedling establishment of two annual grasses on lichen-dominated biological soil crusts.ÊPlant and Soil,Ê295(1Ð2),Ê23Ð35.Êhttps://doi.org/10.1007/s11104-007-9256-y	-1.1994	0.00548	Lichen	C3 Grass	Non-Native	Annual	Bare soil	11	Linear	Lanceolate	Yes	13	No	3
2144	Deines et al. (2007)	Deines, L.,ÊRosentreter, R.,ÊEldridge, D. J., &ÊSerpe, M. D.Ê(2007).ÊGermination and seedling establishment of two annual grasses on lichen-dominated biological soil crusts.ÊPlant and Soil,Ê295(1Ð2),Ê23Ð35.Êhttps://doi.org/10.1007/s11104-007-9256-y	-1.269	0.0056	Lichen	C3 Grass	Non-Native	Annual	Bare soil	11	Linear	Lanceolate	Yes	13	No	3
2144	Deines et al. (2007)	Deines, L.,ÊRosentreter, R.,ÊEldridge, D. J., &ÊSerpe, M. D.Ê(2007).ÊGermination and seedling establishment of two annual grasses on lichen-dominated biological soil crusts.ÊPlant and Soil,Ê295(1Ð2),Ê23Ð35.Êhttps://doi.org/10.1007/s11104-007-9256-y	-0.2101	0.00124	Mixed	C3 Grass	Non-Native	Annual	Bare soil	11	Linear	Lanceolate	Yes	13	No	3
2144	Deines et al. (2007)	Deines, L.,ÊRosentreter, R.,ÊEldridge, D. J., &ÊSerpe, M. D.Ê(2007).ÊGermination and seedling establishment of two annual grasses on lichen-dominated biological soil crusts.ÊPlant and Soil,Ê295(1Ð2),Ê23Ð35.Êhttps://doi.org/10.1007/s11104-007-9256-y	-2.6271	0.01887	Lichen	C3 Grass	Non-Native	Annual	Bare soil	11	Linear	Lanceolate	Yes	13	No	3
2144	Deines et al. (2007)	Deines, L.,ÊRosentreter, R.,ÊEldridge, D. J., &ÊSerpe, M. D.Ê(2007).ÊGermination and seedling establishment of two annual grasses on lichen-dominated biological soil crusts.ÊPlant and Soil,Ê295(1Ð2),Ê23Ð35.Êhttps://doi.org/10.1007/s11104-007-9256-y	-0.0858	0.00426	Mixed	C3 Grass	Native	Annual	Bare soil	6.5	Linear	Lanceolate	Yes	13	No	1.238
2144	Deines et al. (2007)	Deines, L.,ÊRosentreter, R.,ÊEldridge, D. J., &ÊSerpe, M. D.Ê(2007).ÊGermination and seedling establishment of two annual grasses on lichen-dominated biological soil crusts.ÊPlant and Soil,Ê295(1Ð2),Ê23Ð35.Êhttps://doi.org/10.1007/s11104-007-9256-y	0.01405	0.00424	Mixed	C3 Grass	Native	Annual	Bare soil	6.5	Linear	Lanceolate	Yes	13	No	1.238
2144	Deines et al. (2007)	Deines, L.,ÊRosentreter, R.,ÊEldridge, D. J., &ÊSerpe, M. D.Ê(2007).ÊGermination and seedling establishment of two annual grasses on lichen-dominated biological soil crusts.ÊPlant and Soil,Ê295(1Ð2),Ê23Ð35.Êhttps://doi.org/10.1007/s11104-007-9256-y	0.02409	0.00428	Mixed	C3 Grass	Native	Annual	Bare soil	6.5	Linear	Lanceolate	Yes	13	No	1.238
2144	Deines et al. (2007)	Deines, L.,ÊRosentreter, R.,ÊEldridge, D. J., &ÊSerpe, M. D.Ê(2007).ÊGermination and seedling establishment of two annual grasses on lichen-dominated biological soil crusts.ÊPlant and Soil,Ê295(1Ð2),Ê23Ð35.Êhttps://doi.org/10.1007/s11104-007-9256-y	-0.8565	0.00504	Lichen	C3 Grass	Native	Annual	Bare soil	6.5	Linear	Lanceolate	Yes	13	No	1.238
2144	Deines et al. (2007)	Deines, L.,ÊRosentreter, R.,ÊEldridge, D. J., &ÊSerpe, M. D.Ê(2007).ÊGermination and seedling establishment of two annual grasses on lichen-dominated biological soil crusts.ÊPlant and Soil,Ê295(1Ð2),Ê23Ð35.Êhttps://doi.org/10.1007/s11104-007-9256-y	-1.1669	0.00552	Lichen	C3 Grass	Native	Annual	Bare soil	6.5	Linear	Lanceolate	Yes	13	No	1.238
2144	Deines et al. (2007)	Deines, L.,ÊRosentreter, R.,ÊEldridge, D. J., &ÊSerpe, M. D.Ê(2007).ÊGermination and seedling establishment of two annual grasses on lichen-dominated biological soil crusts.ÊPlant and Soil,Ê295(1Ð2),Ê23Ð35.Êhttps://doi.org/10.1007/s11104-007-9256-y	-1.0745	0.00546	Lichen	C3 Grass	Native	Annual	Bare soil	6.5	Linear	Lanceolate	Yes	13	No	1.238
2144	Deines et al. (2007)	Deines, L.,ÊRosentreter, R.,ÊEldridge, D. J., &ÊSerpe, M. D.Ê(2007).ÊGermination and seedling establishment of two annual grasses on lichen-dominated biological soil crusts.ÊPlant and Soil,Ê295(1Ð2),Ê23Ð35.Êhttps://doi.org/10.1007/s11104-007-9256-y	-0.0737	0.00107	Mixed	C3 Grass	Native	Annual	Bare soil	6.5	Linear	Lanceolate	Yes	13	No	1.238
2144	Deines et al. (2007)	Deines, L.,ÊRosentreter, R.,ÊEldridge, D. J., &ÊSerpe, M. D.Ê(2007).ÊGermination and seedling establishment of two annual grasses on lichen-dominated biological soil crusts.ÊPlant and Soil,Ê295(1Ð2),Ê23Ð35.Êhttps://doi.org/10.1007/s11104-007-9256-y	-2.0783	0.00686	Lichen	C3 Grass	Native	Annual	Bare soil	6.5	Linear	Lanceolate	Yes	13	No	1.238
2213	Godinez-Alvarez et al. (2012)	God’nez-Alvarez, H.,ÊMor’n, C., &ÊRivera-Aguilar, V.Ê(2012).ÊGermination, survival and growth of three vascular plants on biological soil crusts from a Mexican tropical desert.ÊPlant Biology,Ê14(1),Ê157Ð162.Êhttps://doi.org/10.1111/j.1438-8677.2011.00495.x	0.30637	0.00862	CyaNobacteria	Non N-fixing Forb	Native	Perennial	Bare soil	NA	Oval	Triangular	No	NA	No	3.17
2213	Godinez-Alvarez et al. (2012)	God’nez-Alvarez, H.,ÊMor’n, C., &ÊRivera-Aguilar, V.Ê(2012).ÊGermination, survival and growth of three vascular plants on biological soil crusts from a Mexican tropical desert.ÊPlant Biology,Ê14(1),Ê157Ð162.Êhttps://doi.org/10.1111/j.1438-8677.2011.00495.x	0	0.01181	CyaNobacteria	N-fixing Woody Plant	Native	Perennial	Bare soil	NA	Oval	NA	No	NA	No	79.59
2213	Godinez-Alvarez et al. (2012)	God’nez-Alvarez, H.,ÊMor’n, C., &ÊRivera-Aguilar, V.Ê(2012).ÊGermination, survival and growth of three vascular plants on biological soil crusts from a Mexican tropical desert.ÊPlant Biology,Ê14(1),Ê157Ð162.Êhttps://doi.org/10.1111/j.1438-8677.2011.00495.x	0.13353	0.00832	CyaNobacteria	Non N-fixing Forb	Native	Perennial	Bare soil	NA	NA	NA	NA	NA	NA	NA
2213	Godinez-Alvarez et al. (2012)	God’nez-Alvarez, H.,ÊMor’n, C., &ÊRivera-Aguilar, V.Ê(2012).ÊGermination, survival and growth of three vascular plants on biological soil crusts from a Mexican tropical desert.ÊPlant Biology,Ê14(1),Ê157Ð162.Êhttps://doi.org/10.1111/j.1438-8677.2011.00495.x	-2.8716	0.01902	Mixed	Non N-fixing Forb	Native	Perennial	Bare soil	NA	Oval	Triangular	No	NA	No	3.17
2213	Godinez-Alvarez et al. (2012)	God’nez-Alvarez, H.,ÊMor’n, C., &ÊRivera-Aguilar, V.Ê(2012).ÊGermination, survival and growth of three vascular plants on biological soil crusts from a Mexican tropical desert.ÊPlant Biology,Ê14(1),Ê157Ð162.Êhttps://doi.org/10.1111/j.1438-8677.2011.00495.x	-0.1133	0.01209	Mixed	N-fixing Woody Plant	Native	Perennial	Bare soil	NA	Oval	NA	No	NA	No	79.59
2213	Godinez-Alvarez et al. (2012)	God’nez-Alvarez, H.,ÊMor’n, C., &ÊRivera-Aguilar, V.Ê(2012).ÊGermination, survival and growth of three vascular plants on biological soil crusts from a Mexican tropical desert.ÊPlant Biology,Ê14(1),Ê157Ð162.Êhttps://doi.org/10.1111/j.1438-8677.2011.00495.x	0.22631	0.00817	Mixed	Non N-fixing Forb	Native	Perennial	Bare soil	NA	NA	NA	NA	NA	NA	NA
2228	Hawkes (2004)	Hawkes, C. V. (2004). Effects of biological soil crusts on seed germination of four endangered herbs in a xeric Florida shrubland during drought.ÊPlant ecology,Ê170, 121-134.	2.5156	0.00234	Mixed	Non N-fixing Forb	Native	Perennial	Biocrust disturbance	NA	NA	NA	NA	NA	NA	NA
2228	Hawkes (2004)	Hawkes, C. V. (2004). Effects of biological soil crusts on seed germination of four endangered herbs in a xeric Florida shrubland during drought.ÊPlant ecology,Ê170, 121-134.	1.59921	0.0012	Mixed	Non N-fixing Forb	Native	Perennial	Biocrust disturbance	NA	NA	NA	NA	NA	NA	NA
2228	Hawkes (2004)	Hawkes, C. V. (2004). Effects of biological soil crusts on seed germination of four endangered herbs in a xeric Florida shrubland during drought.ÊPlant ecology,Ê170, 121-134.	0.95556	0.00077	Mixed	Non N-fixing Forb	Native	Perennial	Biocrust disturbance	NA	NA	NA	NA	NA	NA	NA
2228	Hawkes (2004)	Hawkes, C. V. (2004). Effects of biological soil crusts on seed germination of four endangered herbs in a xeric Florida shrubland during drought.ÊPlant ecology,Ê170, 121-134.	0.07489	0.00062	Mixed	Non N-fixing Forb	Native	Annual	Biocrust disturbance	NA	NA	NA	NA	NA	NA	NA
2228	Hawkes (2004)	Hawkes, C. V. (2004). Effects of biological soil crusts on seed germination of four endangered herbs in a xeric Florida shrubland during drought.ÊPlant ecology,Ê170, 121-134.	0	0.47757	Mixed	Non N-fixing Forb	Native	Perennial	Biocrust disturbance	NA	NA	NA	NA	NA	NA	NA
2228	Hawkes (2004)	Hawkes, C. V. (2004). Effects of biological soil crusts on seed germination of four endangered herbs in a xeric Florida shrubland during drought.ÊPlant ecology,Ê170, 121-134.	-9.2687	0.24463	Mixed	Non N-fixing Forb	Native	Perennial	Biocrust disturbance	NA	NA	NA	NA	NA	NA	NA
2228	Hawkes (2004)	Hawkes, C. V. (2004). Effects of biological soil crusts on seed germination of four endangered herbs in a xeric Florida shrubland during drought.ÊPlant ecology,Ê170, 121-134.	-0.0935	0.00467	Mixed	Non N-fixing Forb	Native	Perennial	Biocrust disturbance	NA	NA	NA	NA	NA	NA	NA
2228	Hawkes (2004)	Hawkes, C. V. (2004). Effects of biological soil crusts on seed germination of four endangered herbs in a xeric Florida shrubland during drought.ÊPlant ecology,Ê170, 121-134.	0.50087	0.00529	Mixed	Non N-fixing Forb	Native	Perennial	Biocrust disturbance	NA	NA	NA	NA	NA	NA	NA
2228	Hawkes (2004)	Hawkes, C. V. (2004). Effects of biological soil crusts on seed germination of four endangered herbs in a xeric Florida shrubland during drought.ÊPlant ecology,Ê170, 121-134.	9.92823	0.24327	Mixed	Non N-fixing Forb	Native	Perennial	Biocrust disturbance	NA	NA	NA	NA	NA	NA	NA
2228	Hawkes (2004)	Hawkes, C. V. (2004). Effects of biological soil crusts on seed germination of four endangered herbs in a xeric Florida shrubland during drought.ÊPlant ecology,Ê170, 121-134.	9.92823	0.24327	Mixed	Non N-fixing Forb	Native	Perennial	Biocrust disturbance	NA	NA	NA	NA	NA	NA	NA
2228	Hawkes (2004)	Hawkes, C. V. (2004). Effects of biological soil crusts on seed germination of four endangered herbs in a xeric Florida shrubland during drought.ÊPlant ecology,Ê170, 121-134.	1.33294	0.00927	Mixed	Non N-fixing Forb	Native	Perennial	Biocrust disturbance	NA	NA	NA	NA	NA	NA	NA
2228	Hawkes (2004)	Hawkes, C. V. (2004). Effects of biological soil crusts on seed germination of four endangered herbs in a xeric Florida shrubland during drought.ÊPlant ecology,Ê170, 121-134.	1.33294	0.00927	Mixed	Non N-fixing Forb	Native	Perennial	Biocrust disturbance	NA	NA	NA	NA	NA	NA	NA
2228	Hawkes (2004)	Hawkes, C. V. (2004). Effects of biological soil crusts on seed germination of four endangered herbs in a xeric Florida shrubland during drought.ÊPlant ecology,Ê170, 121-134.	1.05023	0.00968	Mixed	Non N-fixing Forb	Native	Perennial	Biocrust disturbance	NA	NA	NA	NA	NA	NA	NA
2228	Hawkes (2004)	Hawkes, C. V. (2004). Effects of biological soil crusts on seed germination of four endangered herbs in a xeric Florida shrubland during drought.ÊPlant ecology,Ê170, 121-134.	10.3189	0.24262	Mixed	Non N-fixing Forb	Native	Perennial	Biocrust disturbance	NA	NA	NA	NA	NA	NA	NA
2228	Hawkes (2004)	Hawkes, C. V. (2004). Effects of biological soil crusts on seed germination of four endangered herbs in a xeric Florida shrubland during drought.ÊPlant ecology,Ê170, 121-134.	1.23515	0.00722	Mixed	Non N-fixing Forb	Native	Perennial	Biocrust disturbance	NA	NA	NA	NA	NA	NA	NA
2228	Hawkes (2004)	Hawkes, C. V. (2004). Effects of biological soil crusts on seed germination of four endangered herbs in a xeric Florida shrubland during drought.ÊPlant ecology,Ê170, 121-134.	1.89468	0.00858	Mixed	Non N-fixing Forb	Native	Perennial	Biocrust disturbance	NA	NA	NA	NA	NA	NA	NA
2228	Hawkes (2004)	Hawkes, C. V. (2004). Effects of biological soil crusts on seed germination of four endangered herbs in a xeric Florida shrubland during drought.ÊPlant ecology,Ê170, 121-134.	1.02039	0.00426	Mixed	Non N-fixing Forb	Native	Perennial	Biocrust disturbance	NA	NA	NA	NA	NA	NA	NA
2228	Hawkes (2004)	Hawkes, C. V. (2004). Effects of biological soil crusts on seed germination of four endangered herbs in a xeric Florida shrubland during drought.ÊPlant ecology,Ê170, 121-134.	0.81591	0.00406	Mixed	Non N-fixing Forb	Native	Perennial	Biocrust disturbance	NA	NA	NA	NA	NA	NA	NA
2228	Hawkes (2004)	Hawkes, C. V. (2004). Effects of biological soil crusts on seed germination of four endangered herbs in a xeric Florida shrubland during drought.ÊPlant ecology,Ê170, 121-134.	-0.363	0.00285	Mixed	Non N-fixing Forb	Native	Perennial	Biocrust disturbance	NA	NA	NA	NA	NA	NA	NA
2228	Hawkes (2004)	Hawkes, C. V. (2004). Effects of biological soil crusts on seed germination of four endangered herbs in a xeric Florida shrubland during drought.ÊPlant ecology,Ê170, 121-134.	0.94814	0.00376	Mixed	Non N-fixing Forb	Native	Perennial	Biocrust disturbance	NA	NA	NA	NA	NA	NA	NA
2228	Hawkes (2004)	Hawkes, C. V. (2004). Effects of biological soil crusts on seed germination of four endangered herbs in a xeric Florida shrubland during drought.ÊPlant ecology,Ê170, 121-134.	1.02728	0.00357	Mixed	Non N-fixing Forb	Native	Perennial	Biocrust disturbance	NA	NA	NA	NA	NA	NA	NA
2228	Hawkes (2004)	Hawkes, C. V. (2004). Effects of biological soil crusts on seed germination of four endangered herbs in a xeric Florida shrubland during drought.ÊPlant ecology,Ê170, 121-134.	0.70376	0.00331	Mixed	Non N-fixing Forb	Native	Perennial	Biocrust disturbance	NA	NA	NA	NA	NA	NA	NA
2228	Hawkes (2004)	Hawkes, C. V. (2004). Effects of biological soil crusts on seed germination of four endangered herbs in a xeric Florida shrubland during drought.ÊPlant ecology,Ê170, 121-134.	-1.6525	0.00555	Mixed	Non N-fixing Forb	Native	Perennial	Biocrust disturbance	NA	NA	NA	NA	NA	NA	NA
2228	Hawkes (2004)	Hawkes, C. V. (2004). Effects of biological soil crusts on seed germination of four endangered herbs in a xeric Florida shrubland during drought.ÊPlant ecology,Ê170, 121-134.	-1.8629	0.00539	Mixed	Non N-fixing Forb	Native	Perennial	Biocrust disturbance	NA	NA	NA	NA	NA	NA	NA
2228	Hawkes (2004)	Hawkes, C. V. (2004). Effects of biological soil crusts on seed germination of four endangered herbs in a xeric Florida shrubland during drought.ÊPlant ecology,Ê170, 121-134.	0.15406	0.00383	Mixed	Non N-fixing Forb	Native	Perennial	Biocrust disturbance	NA	NA	NA	NA	NA	NA	NA
2228	Hawkes (2004)	Hawkes, C. V. (2004). Effects of biological soil crusts on seed germination of four endangered herbs in a xeric Florida shrubland during drought.ÊPlant ecology,Ê170, 121-134.	0.36533	0.00401	Mixed	Non N-fixing Forb	Native	Perennial	Biocrust disturbance	NA	NA	NA	NA	NA	NA	NA
2228	Hawkes (2004)	Hawkes, C. V. (2004). Effects of biological soil crusts on seed germination of four endangered herbs in a xeric Florida shrubland during drought.ÊPlant ecology,Ê170, 121-134.	0.62182	0.00325	Mixed	Non N-fixing Forb	Native	Perennial	Biocrust disturbance	NA	NA	NA	NA	NA	NA	NA
2228	Hawkes (2004)	Hawkes, C. V. (2004). Effects of biological soil crusts on seed germination of four endangered herbs in a xeric Florida shrubland during drought.ÊPlant ecology,Ê170, 121-134.	1.46309	0.00398	Mixed	Non N-fixing Forb	Native	Perennial	Biocrust disturbance	NA	NA	NA	NA	NA	NA	NA
2228	Hawkes (2004)	Hawkes, C. V. (2004). Effects of biological soil crusts on seed germination of four endangered herbs in a xeric Florida shrubland during drought.ÊPlant ecology,Ê170, 121-134.	0.60587	0.00375	Mixed	Non N-fixing Forb	Native	Annual	Biocrust disturbance	NA	NA	NA	NA	NA	NA	NA
2228	Hawkes (2004)	Hawkes, C. V. (2004). Effects of biological soil crusts on seed germination of four endangered herbs in a xeric Florida shrubland during drought.ÊPlant ecology,Ê170, 121-134.	-0.0446	0.00327	Mixed	Non N-fixing Forb	Native	Annual	Biocrust disturbance	NA	NA	NA	NA	NA	NA	NA
2228	Hawkes (2004)	Hawkes, C. V. (2004). Effects of biological soil crusts on seed germination of four endangered herbs in a xeric Florida shrubland during drought.ÊPlant ecology,Ê170, 121-134.	-0.3165	0.00237	Mixed	Non N-fixing Forb	Native	Annual	Biocrust disturbance	NA	NA	NA	NA	NA	NA	NA
2228	Hawkes (2004)	Hawkes, C. V. (2004). Effects of biological soil crusts on seed germination of four endangered herbs in a xeric Florida shrubland during drought.ÊPlant ecology,Ê170, 121-134.	0.2748	0.00267	Mixed	Non N-fixing Forb	Native	Annual	Biocrust disturbance	NA	NA	NA	NA	NA	NA	NA
2228	Hawkes (2004)	Hawkes, C. V. (2004). Effects of biological soil crusts on seed germination of four endangered herbs in a xeric Florida shrubland during drought.ÊPlant ecology,Ê170, 121-134.	-1.501	0.01033	Mixed	Non N-fixing Forb	Native	Annual	Biocrust disturbance	NA	NA	NA	NA	NA	NA	NA
2228	Hawkes (2004)	Hawkes, C. V. (2004). Effects of biological soil crusts on seed germination of four endangered herbs in a xeric Florida shrubland during drought.ÊPlant ecology,Ê170, 121-134.	-1.501	0.01033	Mixed	Non N-fixing Forb	Native	Annual	Biocrust disturbance	NA	NA	NA	NA	NA	NA	NA
2228	Hawkes (2004)	Hawkes, C. V. (2004). Effects of biological soil crusts on seed germination of four endangered herbs in a xeric Florida shrubland during drought.ÊPlant ecology,Ê170, 121-134.	1.72756	0.00576	Mixed	Non N-fixing Forb	Native	Annual	Biocrust disturbance	NA	NA	NA	NA	NA	NA	NA
2228	Hawkes (2004)	Hawkes, C. V. (2004). Effects of biological soil crusts on seed germination of four endangered herbs in a xeric Florida shrubland during drought.ÊPlant ecology,Ê170, 121-134.	1.09919	0.0049	Mixed	Non N-fixing Forb	Native	Annual	Biocrust disturbance	NA	NA	NA	NA	NA	NA	NA
2228	Hawkes (2004)	Hawkes, C. V. (2004). Effects of biological soil crusts on seed germination of four endangered herbs in a xeric Florida shrubland during drought.ÊPlant ecology,Ê170, 121-134.	0	0.01135	Mixed	Non N-fixing Forb	Native	Annual	Biocrust disturbance	NA	NA	NA	NA	NA	NA	NA
2228	Hawkes (2004)	Hawkes, C. V. (2004). Effects of biological soil crusts on seed germination of four endangered herbs in a xeric Florida shrubland during drought.ÊPlant ecology,Ê170, 121-134.	0.40542	0.01235	Mixed	Non N-fixing Forb	Native	Annual	Biocrust disturbance	NA	NA	NA	NA	NA	NA	NA
2228	Hawkes (2004)	Hawkes, C. V. (2004). Effects of biological soil crusts on seed germination of four endangered herbs in a xeric Florida shrubland during drought.ÊPlant ecology,Ê170, 121-134.	0.134	0.00508	Mixed	Non N-fixing Forb	Native	Annual	Biocrust disturbance	NA	NA	NA	NA	NA	NA	NA
2228	Hawkes (2004)	Hawkes, C. V. (2004). Effects of biological soil crusts on seed germination of four endangered herbs in a xeric Florida shrubland during drought.ÊPlant ecology,Ê170, 121-134.	-0.754	0.0043	Mixed	Non N-fixing Forb	Native	Annual	Biocrust disturbance	NA	NA	NA	NA	NA	NA	NA
2233	Hernandez & Sandquist (2011)	Hernandez, R. R., & Sandquist, D. R. (2011). Disturbance of biological soil crust increases emergence of exotic vascular plants in California sage scrub.ÊPlant Ecology,Ê212, 1709-1721.	-1.9788	0.02293	Moss	Non N-fixing Forb	Non-Native	Annual	Biocrust disturbance	2	Oval	Circular	No	NA	No	1.97
2233	Hernandez & Sandquist (2011)	Hernandez, R. R., & Sandquist, D. R. (2011). Disturbance of biological soil crust increases emergence of exotic vascular plants in California sage scrub.ÊPlant Ecology,Ê212, 1709-1721.	0	0.00473	Moss	Non N-fixing Woody Plant	Native	Perennial	Biocrust disturbance	NA	Linear	NA	No	NA	No	0.06
2233	Hernandez & Sandquist (2011)	Hernandez, R. R., & Sandquist, D. R. (2011). Disturbance of biological soil crust increases emergence of exotic vascular plants in California sage scrub.ÊPlant Ecology,Ê212, 1709-1721.	-0.0855	0.00144	Moss	Non N-fixing Forb	Native	Annual	Biocrust disturbance	NA	Oval	NA	No	NA	No	0.33
2233	Hernandez & Sandquist (2011)	Hernandez, R. R., & Sandquist, D. R. (2011). Disturbance of biological soil crust increases emergence of exotic vascular plants in California sage scrub.ÊPlant Ecology,Ê212, 1709-1721.	-0.5838	0.00364	Moss	C3 Grass	Non-Native	Annual	Biocrust disturbance	NA	Linear	Lanceolate	Yes	NA	No	2.003
2233	Hernandez & Sandquist (2011)	Hernandez, R. R., & Sandquist, D. R. (2011). Disturbance of biological soil crust increases emergence of exotic vascular plants in California sage scrub.ÊPlant Ecology,Ê212, 1709-1721.	-1.1328	0.01657	Moss	C3 Grass	Native	Perennial	Biocrust disturbance	9.75	Linear	Lanceolate	Yes	69	Yes	4.834
2233	Hernandez & Sandquist (2011)	Hernandez, R. R., & Sandquist, D. R. (2011). Disturbance of biological soil crust increases emergence of exotic vascular plants in California sage scrub.ÊPlant Ecology,Ê212, 1709-1721.	-1.1506	0.02117	Moss	C4 Grass	Non-Native	Perennial	Biocrust disturbance	3.25	NA	NA	Yes	30.45	No	1.64
2319	Langhans et al. (2009)	Langhans, T. M.,ÊStorm, C., &ÊSchwabe, A.Ê(2009).ÊBiological soil crusts and their microenvironment: Impact on emergence, survival and establishment of seedlings.ÊFlora-Morphology, Distribution, Functional Ecology of Plants,Ê204(2),Ê157Ð168.Êhttps://doi.org/10.1016/j.flora.2008.01.001	-1.5483	0.01265	Moss	Non N-fixing Forb	Non-Native	Annual	Bare soil	1.47	Oval	Circular	No	NA	No	1.2
2319	Langhans et al. (2009)	Langhans, T. M.,ÊStorm, C., &ÊSchwabe, A.Ê(2009).ÊBiological soil crusts and their microenvironment: Impact on emergence, survival and establishment of seedlings.ÊFlora-Morphology, Distribution, Functional Ecology of Plants,Ê204(2),Ê157Ð168.Êhttps://doi.org/10.1016/j.flora.2008.01.002	-0.0158	0.00571	Moss	C3 Grass	Native	Annual	Bare soil	NA	Oval	NA	No	NA	No	0.117
2319	Langhans et al. (2009)	Langhans, T. M.,ÊStorm, C., &ÊSchwabe, A.Ê(2009).ÊBiological soil crusts and their microenvironment: Impact on emergence, survival and establishment of seedlings.ÊFlora-Morphology, Distribution, Functional Ecology of Plants,Ê204(2),Ê157Ð168.Êhttps://doi.org/10.1016/j.flora.2008.01.003	0	0.02028	Moss	Non N-fixing Forb	Non-Native	Annual	Bare soil	0.79	Oval	NA	No	NA	No	0.33
2319	Langhans et al. (2009)	Langhans, T. M.,ÊStorm, C., &ÊSchwabe, A.Ê(2009).ÊBiological soil crusts and their microenvironment: Impact on emergence, survival and establishment of seedlings.ÊFlora-Morphology, Distribution, Functional Ecology of Plants,Ê204(2),Ê157Ð168.Êhttps://doi.org/10.1016/j.flora.2008.01.004	-0.2996	0.0079	Moss	Non N-fixing Forb	Native	Perennial	Bare soil	0.88	Oval	NA	No	NA	No	0.18
2319	Langhans et al. (2009)	Langhans, T. M.,ÊStorm, C., &ÊSchwabe, A.Ê(2009).ÊBiological soil crusts and their microenvironment: Impact on emergence, survival and establishment of seedlings.ÊFlora-Morphology, Distribution, Functional Ecology of Plants,Ê204(2),Ê157Ð168.Êhttps://doi.org/10.1016/j.flora.2008.01.005	-0.3444	0.0095	Moss	Non N-fixing Forb	Native	Annual	Bare soil	1.47	Oval	Circular	No	NA	No	1.2
2319	Langhans et al. (2009)	Langhans, T. M.,ÊStorm, C., &ÊSchwabe, A.Ê(2009).ÊBiological soil crusts and their microenvironment: Impact on emergence, survival and establishment of seedlings.ÊFlora-Morphology, Distribution, Functional Ecology of Plants,Ê204(2),Ê157Ð168.Êhttps://doi.org/10.1016/j.flora.2008.01.006	0.00782	0.00569	Moss	C3 Grass	Native	Annual	Bare soil	NA	Oval	NA	No	NA	No	0.117
2319	Langhans et al. (2009)	Langhans, T. M.,ÊStorm, C., &ÊSchwabe, A.Ê(2009).ÊBiological soil crusts and their microenvironment: Impact on emergence, survival and establishment of seedlings.ÊFlora-Morphology, Distribution, Functional Ecology of Plants,Ê204(2),Ê157Ð168.Êhttps://doi.org/10.1016/j.flora.2008.01.007	0	0.02028	Moss	Non N-fixing Forb	Native	Annual	Bare soil	0.79	Oval	NA	No	NA	No	0.33
2319	Langhans et al. (2009)	Langhans, T. M.,ÊStorm, C., &ÊSchwabe, A.Ê(2009).ÊBiological soil crusts and their microenvironment: Impact on emergence, survival and establishment of seedlings.ÊFlora-Morphology, Distribution, Functional Ecology of Plants,Ê204(2),Ê157Ð168.Êhttps://doi.org/10.1016/j.flora.2008.01.008	0.03492	0.00737	Moss	Non N-fixing Forb	Native	Perennial	Bare soil	0.88	NA	NA	No	NA	No	0.18
2319	Langhans et al. (2009)	Langhans, T. M.,ÊStorm, C., &ÊSchwabe, A.Ê(2009).ÊBiological soil crusts and their microenvironment: Impact on emergence, survival and establishment of seedlings.ÊFlora-Morphology, Distribution, Functional Ecology of Plants,Ê204(2),Ê157Ð168.Êhttps://doi.org/10.1016/j.flora.2008.01.009	-0.8374	0.01444	Moss	Non N-fixing Forb	Native	Annual	Bare soil	1.47	Oval	Circular	No	NA	No	1.2
2319	Langhans et al. (2009)	Langhans, T. M.,ÊStorm, C., &ÊSchwabe, A.Ê(2009).ÊBiological soil crusts and their microenvironment: Impact on emergence, survival and establishment of seedlings.ÊFlora-Morphology, Distribution, Functional Ecology of Plants,Ê204(2),Ê157Ð168.Êhttps://doi.org/10.1016/j.flora.2008.01.010	-0.0258	0.00574	Moss	C3 Grass	Native	Annual	Bare soil	NA	Oval	NA	No	NA	No	0.117
2319	Langhans et al. (2009)	Langhans, T. M.,ÊStorm, C., &ÊSchwabe, A.Ê(2009).ÊBiological soil crusts and their microenvironment: Impact on emergence, survival and establishment of seedlings.ÊFlora-Morphology, Distribution, Functional Ecology of Plants,Ê204(2),Ê157Ð168.Êhttps://doi.org/10.1016/j.flora.2008.01.011	-1.0475	0.00827	Moss	Non N-fixing Forb	Native	Annual	Bare soil	0.79	Oval	NA	No	NA	No	0.33
2319	Langhans et al. (2009)	Langhans, T. M.,ÊStorm, C., &ÊSchwabe, A.Ê(2009).ÊBiological soil crusts and their microenvironment: Impact on emergence, survival and establishment of seedlings.ÊFlora-Morphology, Distribution, Functional Ecology of Plants,Ê204(2),Ê157Ð168.Êhttps://doi.org/10.1016/j.flora.2008.01.012	-0.9843	0.00985	Moss	Non N-fixing Forb	Native	Perennial	Bare soil	0.88	NA	NA	No	NA	No	0.18
2319	Langhans et al. (2009)	Langhans, T. M.,ÊStorm, C., &ÊSchwabe, A.Ê(2009).ÊBiological soil crusts and their microenvironment: Impact on emergence, survival and establishment of seedlings.ÊFlora-Morphology, Distribution, Functional Ecology of Plants,Ê204(2),Ê157Ð168.Êhttps://doi.org/10.1016/j.flora.2008.01.013	-1.1781	0.00966	Moss	Non N-fixing Forb	Native	Annual	Bare soil	1.47	Oval	Circular	No	NA	No	1.2
2319	Langhans et al. (2009)	Langhans, T. M.,ÊStorm, C., &ÊSchwabe, A.Ê(2009).ÊBiological soil crusts and their microenvironment: Impact on emergence, survival and establishment of seedlings.ÊFlora-Morphology, Distribution, Functional Ecology of Plants,Ê204(2),Ê157Ð168.Êhttps://doi.org/10.1016/j.flora.2008.01.014	-0.1795	0.00592	Moss	C3 Grass	Native	Annual	Bare soil	NA	Oval	NA	No	NA	No	0.117
2319	Langhans et al. (2009)	Langhans, T. M.,ÊStorm, C., &ÊSchwabe, A.Ê(2009).ÊBiological soil crusts and their microenvironment: Impact on emergence, survival and establishment of seedlings.ÊFlora-Morphology, Distribution, Functional Ecology of Plants,Ê204(2),Ê157Ð168.Êhttps://doi.org/10.1016/j.flora.2008.01.015	-0.6389	0.00752	Moss	Non N-fixing Forb	Native	Annual	Bare soil	0.79	Oval	NA	No	NA	No	0.33
2319	Langhans et al. (2009)	Langhans, T. M.,ÊStorm, C., &ÊSchwabe, A.Ê(2009).ÊBiological soil crusts and their microenvironment: Impact on emergence, survival and establishment of seedlings.ÊFlora-Morphology, Distribution, Functional Ecology of Plants,Ê204(2),Ê157Ð168.Êhttps://doi.org/10.1016/j.flora.2008.01.016	-0.622	0.00905	Moss	Non N-fixing Forb	Native	Perennial	Bare soil	0.88	NA	NA	No	NA	No	0.18
2321	Langhans et al. (2010)	Langhans, T. M.,ÊStorm, C., &ÊSchwabe, A.Ê(2010).ÊRegeneration processes of biological soil crusts, macro-cryptogams and vascular plant species after fine-scale disturbance in a temperate region: Recolonization or successional replacement?ÊFlora-Morphology, Distribution, Functional Ecology of Plants,Ê205(1),Ê46Ð60.Êhttps://doi.org/10.1016/j.flora.2008.12.001	-1.0986	0.004	Mixed	Non N-fixing Forb	Native	Annual	Biocrust disturbance	1.47	Oval	Circular	No	NA	No	1.2
2321	Langhans et al. (2010)	Langhans, T. M.,ÊStorm, C., &ÊSchwabe, A.Ê(2010).ÊRegeneration processes of biological soil crusts, macro-cryptogams and vascular plant species after fine-scale disturbance in a temperate region: Recolonization or successional replacement?ÊFlora-Morphology, Distribution, Functional Ecology of Plants,Ê205(1),Ê46Ð60.Êhttps://doi.org/10.1016/j.flora.2008.12.002	-0.6679	0.00429	Mixed	Non N-fixing Forb	Native	Annual	Biocrust removal	1.47	Oval	Circular	No	NA	No	1.2
2321	Langhans et al. (2010)	Langhans, T. M.,ÊStorm, C., &ÊSchwabe, A.Ê(2010).ÊRegeneration processes of biological soil crusts, macro-cryptogams and vascular plant species after fine-scale disturbance in a temperate region: Recolonization or successional replacement?ÊFlora-Morphology, Distribution, Functional Ecology of Plants,Ê205(1),Ê46Ð60.Êhttps://doi.org/10.1016/j.flora.2008.12.003	0.34667	0.00209	Mixed	C3 Grass	Native	Annual	Biocrust disturbance	NA	Oval	NA	No	NA	No	0.117
2321	Langhans et al. (2010)	Langhans, T. M.,ÊStorm, C., &ÊSchwabe, A.Ê(2010).ÊRegeneration processes of biological soil crusts, macro-cryptogams and vascular plant species after fine-scale disturbance in a temperate region: Recolonization or successional replacement?ÊFlora-Morphology, Distribution, Functional Ecology of Plants,Ê205(1),Ê46Ð60.Êhttps://doi.org/10.1016/j.flora.2008.12.004	0.07323	0.00197	Mixed	C3 Grass	Native	Annual	Biocrust removal	NA	Oval	NA	No	NA	No	0.117
2321	Langhans et al. (2010)	Langhans, T. M.,ÊStorm, C., &ÊSchwabe, A.Ê(2010).ÊRegeneration processes of biological soil crusts, macro-cryptogams and vascular plant species after fine-scale disturbance in a temperate region: Recolonization or successional replacement?ÊFlora-Morphology, Distribution, Functional Ecology of Plants,Ê205(1),Ê46Ð60.Êhttps://doi.org/10.1016/j.flora.2008.12.005	0	0.00204	Mixed	Non N-fixing Forb	Native	Annual	Biocrust disturbance	0.79	Oval	NA	No	NA	No	0.33
2321	Langhans et al. (2010)	Langhans, T. M.,ÊStorm, C., &ÊSchwabe, A.Ê(2010).ÊRegeneration processes of biological soil crusts, macro-cryptogams and vascular plant species after fine-scale disturbance in a temperate region: Recolonization or successional replacement?ÊFlora-Morphology, Distribution, Functional Ecology of Plants,Ê205(1),Ê46Ð60.Êhttps://doi.org/10.1016/j.flora.2008.12.006	0.67052	0.00236	Mixed	Non N-fixing Forb	Native	Annual	Biocrust removal	0.79	Oval	NA	No	NA	No	0.33
2321	Langhans et al. (2010)	Langhans, T. M.,ÊStorm, C., &ÊSchwabe, A.Ê(2010).ÊRegeneration processes of biological soil crusts, macro-cryptogams and vascular plant species after fine-scale disturbance in a temperate region: Recolonization or successional replacement?ÊFlora-Morphology, Distribution, Functional Ecology of Plants,Ê205(1),Ê46Ð60.Êhttps://doi.org/10.1016/j.flora.2008.12.007	0.60525	0.00452	Mixed	Non N-fixing Forb	Native	Perennial	Biocrust disturbance	0.88	NA	NA	NA	NA	NA	0.18
2321	Langhans et al. (2010)	Langhans, T. M.,ÊStorm, C., &ÊSchwabe, A.Ê(2010).ÊRegeneration processes of biological soil crusts, macro-cryptogams and vascular plant species after fine-scale disturbance in a temperate region: Recolonization or successional replacement?ÊFlora-Morphology, Distribution, Functional Ecology of Plants,Ê205(1),Ê46Ð60.Êhttps://doi.org/10.1016/j.flora.2008.12.008	1.5483	0.00569	Mixed	Non N-fixing Forb	Native	Perennial	Biocrust removal	0.88	NA	NA	NA	NA	NA	0.18
2344	Li et al. (2005)	Li, X. R., Jia, X. H., Long, L. Q., & Zerbe, S. (2005). Effects of biological soil crusts on seed bank, germination and establishment of two annual plant species in the Tengger Desert (N China).ÊPlant and soil,Ê277, 375-385.	0	0.0176	Moss	C4 Grass	Native	Annual	Biocrust removal	NA	Oval	NA	No	NA	No	0.08
2344	Li et al. (2005)	Li, X. R., Jia, X. H., Long, L. Q., & Zerbe, S. (2005). Effects of biological soil crusts on seed bank, germination and establishment of two annual plant species in the Tengger Desert (N China).ÊPlant and soil,Ê277, 375-385.	-0.1823	0.0356	Moss	C4 Grass	Native	Annual	Biocrust removal	NA	Oval	NA	No	NA	No	0.08
2344	Li et al. (2005)	Li, X. R., Jia, X. H., Long, L. Q., & Zerbe, S. (2005). Effects of biological soil crusts on seed bank, germination and establishment of two annual plant species in the Tengger Desert (N China).ÊPlant and soil,Ê277, 375-385.	0	0.0107	CyaNobacteria	C4 Grass	Native	Annual	Biocrust removal	NA	Oval	NA	No	NA	No	0.08
2344	Li et al. (2005)	Li, X. R., Jia, X. H., Long, L. Q., & Zerbe, S. (2005). Effects of biological soil crusts on seed bank, germination and establishment of two annual plant species in the Tengger Desert (N China).ÊPlant and soil,Ê277, 375-385.	-0.3254	0.06326	CyaNobacteria	C4 Grass	Native	Annual	Biocrust removal	NA	Oval	NA	No	NA	No	0.08
2344	Li et al. (2005)	Li, X. R., Jia, X. H., Long, L. Q., & Zerbe, S. (2005). Effects of biological soil crusts on seed bank, germination and establishment of two annual plant species in the Tengger Desert (N China).ÊPlant and soil,Ê277, 375-385.	0	0.03579	Moss	Non N-fixing Forb	Native	Annual	Biocrust removal	NA	NA	NA	NA	NA	NA	0.56
2344	Li et al. (2005)	Li, X. R., Jia, X. H., Long, L. Q., & Zerbe, S. (2005). Effects of biological soil crusts on seed bank, germination and establishment of two annual plant species in the Tengger Desert (N China).ÊPlant and soil,Ê277, 375-385.	-0.1301	0.22899	Moss	Non N-fixing Forb	Native	Annual	Biocrust removal	NA	NA	NA	NA	NA	NA	0.56
2344	Li et al. (2005)	Li, X. R., Jia, X. H., Long, L. Q., & Zerbe, S. (2005). Effects of biological soil crusts on seed bank, germination and establishment of two annual plant species in the Tengger Desert (N China).ÊPlant and soil,Ê277, 375-385.	-0.037	0.05272	CyaNobacteria	Non N-fixing Forb	Native	Annual	Biocrust removal	NA	NA	NA	NA	NA	NA	0.56
2344	Li et al. (2005)	Li, X. R., Jia, X. H., Long, L. Q., & Zerbe, S. (2005). Effects of biological soil crusts on seed bank, germination and establishment of two annual plant species in the Tengger Desert (N China).ÊPlant and soil,Ê277, 375-385.	-1.1878	0.33883	CyaNobacteria	Non N-fixing Forb	Native	Annual	Biocrust removal	NA	NA	NA	NA	NA	NA	0.56
2410	Morgan (2006)	Morgan, J. W.Ê(2006).ÊBryophyte mats inhibit germination of non-native species in burnt temperate native grassland remnants.ÊBiological Invasions,Ê8(2),Ê159Ð168.Êhttps://doi.org/10.1007/s10530-004-2881-y	-12.346	0.95057	Moss	C3 Grass	Non-Native	Annual	Biocrust disturbance	NA	Oval	Triangular	No	NA	No	5
2410	Morgan (2006)	Morgan, J. W.Ê(2006).ÊBryophyte mats inhibit germination of non-native species in burnt temperate native grassland remnants.ÊBiological Invasions,Ê8(2),Ê159Ð168.Êhttps://doi.org/10.1007/s10530-004-2881-y	-10.24	1.18245	Moss	C3 Grass	Non-Native	Annual	Biocrust disturbance	NA	Oval	Triangular	No	NA	No	5
2410	Morgan (2006)	Morgan, J. W.Ê(2006).ÊBryophyte mats inhibit germination of non-native species in burnt temperate native grassland remnants.ÊBiological Invasions,Ê8(2),Ê159Ð168.Êhttps://doi.org/10.1007/s10530-004-2881-y	-0.168	0.01117	Moss	C3 Grass	Non-Native	Annual	Biocrust disturbance	NA	Oval	Triangular	No	NA	No	5
2410	Morgan (2006)	Morgan, J. W.Ê(2006).ÊBryophyte mats inhibit germination of non-native species in burnt temperate native grassland remnants.ÊBiological Invasions,Ê8(2),Ê159Ð168.Êhttps://doi.org/10.1007/s10530-004-2881-y	-1.4859	0.16083	Moss	Non N-fixing Forb	Non-Native	Annual	Biocrust disturbance	4	Linear	NA	No	NA	No	0.81
2410	Morgan (2006)	Morgan, J. W.Ê(2006).ÊBryophyte mats inhibit germination of non-native species in burnt temperate native grassland remnants.ÊBiological Invasions,Ê8(2),Ê159Ð168.Êhttps://doi.org/10.1007/s10530-004-2881-y	-1.7989	0.36608	Moss	Non N-fixing Forb	Non-Native	Annual	Biocrust disturbance	4	Linear	NA	No	NA	No	0.81
2410	Morgan (2006)	Morgan, J. W.Ê(2006).ÊBryophyte mats inhibit germination of non-native species in burnt temperate native grassland remnants.ÊBiological Invasions,Ê8(2),Ê159Ð168.Êhttps://doi.org/10.1007/s10530-004-2881-y	-0.044	0.09881	Moss	Non N-fixing Forb	Non-Native	Annual	Biocrust disturbance	4	Linear	NA	No	NA	No	0.81
2410	Morgan (2006)	Morgan, J. W.Ê(2006).ÊBryophyte mats inhibit germination of non-native species in burnt temperate native grassland remnants.ÊBiological Invasions,Ê8(2),Ê159Ð168.Êhttps://doi.org/10.1007/s10530-004-2881-y	-1.5189	0.18124	Moss	Non N-fixing Forb	Non-Native	Perennial	Biocrust disturbance	2.3	Oval	Circular	No	NA	No	1.6
2410	Morgan (2006)	Morgan, J. W.Ê(2006).ÊBryophyte mats inhibit germination of non-native species in burnt temperate native grassland remnants.ÊBiological Invasions,Ê8(2),Ê159Ð168.Êhttps://doi.org/10.1007/s10530-004-2881-y	-1.6311	0.14766	Moss	Non N-fixing Forb	Non-Native	Perennial	Biocrust disturbance	2.3	Oval	Circular	No	NA	No	1.6
2410	Morgan (2006)	Morgan, J. W.Ê(2006).ÊBryophyte mats inhibit germination of non-native species in burnt temperate native grassland remnants.ÊBiological Invasions,Ê8(2),Ê159Ð168.Êhttps://doi.org/10.1007/s10530-004-2881-y	-0.2159	0.09983	Moss	Non N-fixing Forb	Non-Native	Perennial	Biocrust disturbance	2.3	Oval	Circular	No	NA	No	1.6
2410	Morgan (2006)	Morgan, J. W.Ê(2006).ÊBryophyte mats inhibit germination of non-native species in burnt temperate native grassland remnants.ÊBiological Invasions,Ê8(2),Ê159Ð168.Êhttps://doi.org/10.1007/s10530-004-2881-y	-1.3291	0.25821	Moss	Non N-fixing Forb	Native	Perennial	Biocrust disturbance	NA	NA	NA	NA	NA	NA	6.902
2410	Morgan (2006)	Morgan, J. W.Ê(2006).ÊBryophyte mats inhibit germination of non-native species in burnt temperate native grassland remnants.ÊBiological Invasions,Ê8(2),Ê159Ð168.Êhttps://doi.org/10.1007/s10530-004-2881-y	-9.3927	1.33993	Moss	Non N-fixing Forb	Native	Perennial	Biocrust disturbance	NA	NA	NA	NA	NA	NA	6.902
2410	Morgan (2006)	Morgan, J. W.Ê(2006).ÊBryophyte mats inhibit germination of non-native species in burnt temperate native grassland remnants.ÊBiological Invasions,Ê8(2),Ê159Ð168.Êhttps://doi.org/10.1007/s10530-004-2881-y	-0.0662	0.03383	Moss	Non N-fixing Forb	Native	Perennial	Biocrust disturbance	NA	NA	NA	NA	NA	NA	6.902
2410	Morgan (2006)	Morgan, J. W.Ê(2006).ÊBryophyte mats inhibit germination of non-native species in burnt temperate native grassland remnants.ÊBiological Invasions,Ê8(2),Ê159Ð168.Êhttps://doi.org/10.1007/s10530-004-2881-y	-0.1693	0.06181	Moss	Non N-fixing Forb	Native	Perennial	Biocrust disturbance	NA	Linear	NA	Yes	NA	No	0.56
2410	Morgan (2006)	Morgan, J. W.Ê(2006).ÊBryophyte mats inhibit germination of non-native species in burnt temperate native grassland remnants.ÊBiological Invasions,Ê8(2),Ê159Ð168.Êhttps://doi.org/10.1007/s10530-004-2881-y	9.39275	1.33993	Moss	Non N-fixing Forb	Native	Perennial	Biocrust disturbance	NA	Linear	NA	Yes	NA	No	0.56
2410	Morgan (2006)	Morgan, J. W.Ê(2006).ÊBryophyte mats inhibit germination of non-native species in burnt temperate native grassland remnants.ÊBiological Invasions,Ê8(2),Ê159Ð168.Êhttps://doi.org/10.1007/s10530-004-2881-y	0.22724	0.09263	Moss	Non N-fixing Forb	Native	Perennial	Biocrust disturbance	NA	Linear	NA	Yes	NA	No	0.56
2410	Morgan (2006)	Morgan, J. W.Ê(2006).ÊBryophyte mats inhibit germination of non-native species in burnt temperate native grassland remnants.ÊBiological Invasions,Ê8(2),Ê159Ð168.Êhttps://doi.org/10.1007/s10530-004-2881-y	0.29409	0.04618	Moss	Non N-fixing Forb	Native	Perennial	Biocrust disturbance	NA	NA	NA	NA	NA	NA	3.77
2410	Morgan (2006)	Morgan, J. W.Ê(2006).ÊBryophyte mats inhibit germination of non-native species in burnt temperate native grassland remnants.ÊBiological Invasions,Ê8(2),Ê159Ð168.Êhttps://doi.org/10.1007/s10530-004-2881-y	-0.9734	0.54109	Moss	Non N-fixing Forb	Native	Perennial	Biocrust disturbance	NA	NA	NA	NA	NA	NA	3.77
2410	Morgan (2006)	Morgan, J. W.Ê(2006).ÊBryophyte mats inhibit germination of non-native species in burnt temperate native grassland remnants.ÊBiological Invasions,Ê8(2),Ê159Ð168.Êhttps://doi.org/10.1007/s10530-004-2881-y	0.28926	0.04375	Moss	Non N-fixing Forb	Native	Perennial	Biocrust disturbance	NA	NA	NA	NA	NA	NA	3.77
2460	Rivera-Aguilar et al. (2005)	Rivera-Aguilar, V., Godinez-Alvarez, H., Manuell-Cacheux, I., & Rodr’guez-Zaragoza, S. (2005). Physical effects of biological soil crusts on seed germination of two desert plants under laboratory conditions.ÊJournal of arid environments,Ê63(1), 344-352.	0.36936	0.00782	Lichen	N-fixing Woody Plant	Native	Perennial	Bare soil	NA	Oval	NA	No	NA	No	8.31
2460	Rivera-Aguilar et al. (2005)	Rivera-Aguilar, V., Godinez-Alvarez, H., Manuell-Cacheux, I., & Rodr’guez-Zaragoza, S. (2005). Physical effects of biological soil crusts on seed germination of two desert plants under laboratory conditions.ÊJournal of arid environments,Ê63(1), 344-352.	0.39835	0.00778	CyaNobacteria	N-fixing Woody Plant	Native	Perennial	Bare soil	NA	Oval	NA	No	NA	No	8.31
2460	Rivera-Aguilar et al. (2005)	Rivera-Aguilar, V., Godinez-Alvarez, H., Manuell-Cacheux, I., & Rodr’guez-Zaragoza, S. (2005). Physical effects of biological soil crusts on seed germination of two desert plants under laboratory conditions.ÊJournal of arid environments,Ê63(1), 344-352.	0.36936	0.00782	CyaNobacteria	N-fixing Woody Plant	Native	Perennial	Bare soil	NA	Oval	NA	No	NA	No	8.31
2460	Rivera-Aguilar et al. (2005)	Rivera-Aguilar, V., Godinez-Alvarez, H., Manuell-Cacheux, I., & Rodr’guez-Zaragoza, S. (2005). Physical effects of biological soil crusts on seed germination of two desert plants under laboratory conditions.ÊJournal of arid environments,Ê63(1), 344-352.	0.26073	0.00798	CyaNobacteria	N-fixing Woody Plant	Native	Perennial	Bare soil	NA	Oval	NA	No	NA	No	8.31
2460	Rivera-Aguilar et al. (2005)	Rivera-Aguilar, V., Godinez-Alvarez, H., Manuell-Cacheux, I., & Rodr’guez-Zaragoza, S. (2005). Physical effects of biological soil crusts on seed germination of two desert plants under laboratory conditions.ÊJournal of arid environments,Ê63(1), 344-352.	0.23923	0.00668	Mixed	Non N-fixing Forb	Native	Perennial	Bare soil	NA	Oval	Circular	No	NA	No	0.6072
2460	Rivera-Aguilar et al. (2005)	Rivera-Aguilar, V., Godinez-Alvarez, H., Manuell-Cacheux, I., & Rodr’guez-Zaragoza, S. (2005). Physical effects of biological soil crusts on seed germination of two desert plants under laboratory conditions.ÊJournal of arid environments,Ê63(1), 344-352.	0.23923	0.00668	Mixed	Non N-fixing Forb	Native	Perennial	Bare soil	NA	Oval	Circular	No	NA	No	0.6072
2460	Rivera-Aguilar et al. (2005)	Rivera-Aguilar, V., Godinez-Alvarez, H., Manuell-Cacheux, I., & Rodr’guez-Zaragoza, S. (2005). Physical effects of biological soil crusts on seed germination of two desert plants under laboratory conditions.ÊJournal of arid environments,Ê63(1), 344-352.	0.36876	0.00652	Mixed	Non N-fixing Forb	Native	Perennial	Bare soil	NA	Oval	Circular	No	NA	No	0.6072
2460	Rivera-Aguilar et al. (2005)	Rivera-Aguilar, V., Godinez-Alvarez, H., Manuell-Cacheux, I., & Rodr’guez-Zaragoza, S. (2005). Physical effects of biological soil crusts on seed germination of two desert plants under laboratory conditions.ÊJournal of arid environments,Ê63(1), 344-352.	0.30858	0.0066	Mixed	Non N-fixing Forb	Native	Perennial	Bare soil	NA	Oval	Circular	No	NA	No	0.6072
2485	Scott & Morgan (2012)	Scott, A. J., & Morgan, J. W. (2012). Early life_history stages drive community reassembly in A ustralian old_fields.ÊJournal of Vegetation Science,Ê23(4), 721-731.	0.42819	0.67508	Mixed	Community	Native	Annual	Biocrust disturbance	NA	NA	NA	NA	NA	NA	NA
2485	Scott & Morgan (2012)	Scott, A. J., & Morgan, J. W. (2012). Early life_history stages drive community reassembly in A ustralian old_fields.ÊJournal of Vegetation Science,Ê23(4), 721-731.	1.54419	0.18814	Mixed	Community	Native	Annual	Biocrust disturbance	NA	NA	NA	NA	NA	NA	NA
2485	Scott & Morgan (2012)	Scott, A. J., & Morgan, J. W. (2012). Early life_history stages drive community reassembly in A ustralian old_fields.ÊJournal of Vegetation Science,Ê23(4), 721-731.	0.85105	0.23246	Mixed	Community	Native	Annual	Biocrust disturbance	NA	NA	NA	NA	NA	NA	NA
2485	Scott & Morgan (2012)	Scott, A. J., & Morgan, J. W. (2012). Early life_history stages drive community reassembly in A ustralian old_fields.ÊJournal of Vegetation Science,Ê23(4), 721-731.	1.08744	0.43343	Mixed	Community	Native	Annual	Biocrust disturbance	NA	NA	NA	NA	NA	NA	NA
2485	Scott & Morgan (2012)	Scott, A. J., & Morgan, J. W. (2012). Early life_history stages drive community reassembly in A ustralian old_fields.ÊJournal of Vegetation Science,Ê23(4), 721-731.	-0.3727	0.10658	Mixed	Community	Non-Native	Annual	Biocrust disturbance	NA	NA	NA	NA	NA	NA	NA
2485	Scott & Morgan (2012)	Scott, A. J., & Morgan, J. W. (2012). Early life_history stages drive community reassembly in A ustralian old_fields.ÊJournal of Vegetation Science,Ê23(4), 721-731.	-0.8967	0.17478	Mixed	Community	Non-Native	Annual	Biocrust disturbance	NA	NA	NA	NA	NA	NA	NA
2485	Scott & Morgan (2012)	Scott, A. J., & Morgan, J. W. (2012). Early life_history stages drive community reassembly in A ustralian old_fields.ÊJournal of Vegetation Science,Ê23(4), 721-731.	-0.6265	0.21045	Mixed	Community	Non-Native	Annual	Biocrust disturbance	NA	NA	NA	NA	NA	NA	NA
2485	Scott & Morgan (2012)	Scott, A. J., & Morgan, J. W. (2012). Early life_history stages drive community reassembly in A ustralian old_fields.ÊJournal of Vegetation Science,Ê23(4), 721-731.	-1.0986	0.12254	Mixed	Community	Non-Native	Annual	Biocrust disturbance	NA	NA	NA	NA	NA	NA	NA
2488	Serpe et al. (2008)	Serpe, M. D., Zimmerman, S. J., Deines, L., & Rosentreter, R. (2008). Seed water status and root tip characteristics of two annual grasses on lichen-dominated biological soil crusts.ÊPlant and soil,Ê303, 191-205.	-0.1112	0.00404	Moss	C3 Grass	Non-Native	Annual	Bare soil	11	Linear	Lanceolate	Yes	13	No	3
2488	Serpe et al. (2008)	Serpe, M. D., Zimmerman, S. J., Deines, L., & Rosentreter, R. (2008). Seed water status and root tip characteristics of two annual grasses on lichen-dominated biological soil crusts.ÊPlant and soil,Ê303, 191-205.	-0.8948	0.0048	Moss	C3 Grass	Non-Native	Annual	Bare soil	11	Linear	Lanceolate	Yes	13	No	3
2488	Serpe et al. (2006)	Serpe, M. D., Zimmerman, S. J., Deines, L., & Rosentreter, R. (2008). Seed water status and root tip characteristics of two annual grasses on lichen-dominated biological soil crusts.ÊPlant and soil,Ê303, 191-205.	0.01465	0.00422	Moss	C3 Grass	Native	Perennial	Bare soil	9	Linear	Lanceolate	Yes	18.5	No	NA
2488	Serpe et al. (2006)	Serpe, M. D., Zimmerman, S. J., Deines, L., & Rosentreter, R. (2008). Seed water status and root tip characteristics of two annual grasses on lichen-dominated biological soil crusts.ÊPlant and soil,Ê303, 191-205.	-1.2454	0.0056	Moss	C3 Grass	Native	Perennial	Bare soil	9	Linear	Lanceolate	Yes	18.5	No	NA
2488	Serpe et al. (2006)	Serpe, M. D., Zimmerman, S. J., Deines, L., & Rosentreter, R. (2008). Seed water status and root tip characteristics of two annual grasses on lichen-dominated biological soil crusts.ÊPlant and soil,Ê303, 191-205.	-0.1466	0.00473	Moss	C3 Grass	Native	Perennial	Bare soil	6.5	Linear	Elliptic	Yes	4.5	No	1.15
2488	Serpe et al. (2006)	Serpe, M. D., Zimmerman, S. J., Deines, L., & Rosentreter, R. (2008). Seed water status and root tip characteristics of two annual grasses on lichen-dominated biological soil crusts.ÊPlant and soil,Ê303, 191-205.	-1.2505	0.00608	Moss	C3 Grass	Native	Perennial	Bare soil	6.5	Linear	Elliptic	Yes	4.5	No	1.15
2488	Serpe et al. (2006)	Serpe, M. D., Zimmerman, S. J., Deines, L., & Rosentreter, R. (2008). Seed water status and root tip characteristics of two annual grasses on lichen-dominated biological soil crusts.ÊPlant and soil,Ê303, 191-205.	0.11925	0.00387	Moss	C3 Grass	Non-Native	Perennial	Bare soil	3.5	Oval	NA	Yes	1.5	No	0.6
2488	Serpe et al. (2006)	Serpe, M. D., Zimmerman, S. J., Deines, L., & Rosentreter, R. (2008). Seed water status and root tip characteristics of two annual grasses on lichen-dominated biological soil crusts.ÊPlant and soil,Ê303, 191-205.	-0.9991	0.00494	Moss	C3 Grass	Non-Native	Perennial	Bare soil	3.5	Oval	NA	Yes	1.5	No	0.6
2490	Serpe et al. (2008)	Serpe, M. D., Zimmerman, S. J., Deines, L., & Rosentreter, R. (2008). Seed water status and root tip characteristics of two annual grasses on lichen-dominated biological soil crusts.ÊPlant and soil,Ê303, 191-205.	0.09806	0.0115	Mixed	C3 Grass	Non-Native	Annual	Bare soil	11	Linear	Lanceolate	Yes	13	No	3
2490	Serpe et al. (2008)	Serpe, M. D., Zimmerman, S. J., Deines, L., & Rosentreter, R. (2008). Seed water status and root tip characteristics of two annual grasses on lichen-dominated biological soil crusts.ÊPlant and soil,Ê303, 191-205.	-4.4127	0.04017	Lichen	C3 Grass	Non-Native	Annual	Bare soil	11	Linear	Lanceolate	Yes	13	No	3
2490	Serpe et al. (2008)	Serpe, M. D., Zimmerman, S. J., Deines, L., & Rosentreter, R. (2008). Seed water status and root tip characteristics of two annual grasses on lichen-dominated biological soil crusts.ÊPlant and soil,Ê303, 191-205.	0.32158	0.01424	Mixed	C3 Grass	Non-Native	Annual	Bare soil	11	Linear	Lanceolate	Yes	13	No	3
2490	Serpe et al. (2008)	Serpe, M. D., Zimmerman, S. J., Deines, L., & Rosentreter, R. (2008). Seed water status and root tip characteristics of two annual grasses on lichen-dominated biological soil crusts.ÊPlant and soil,Ê303, 191-205.	-3.3672	0.03674	Lichen	C3 Grass	Non-Native	Annual	Bare soil	11	Linear	Lanceolate	Yes	13	No	3
2490	Serpe et al. (2008)	Serpe, M. D., Zimmerman, S. J., Deines, L., & Rosentreter, R. (2008). Seed water status and root tip characteristics of two annual grasses on lichen-dominated biological soil crusts.ÊPlant and soil,Ê303, 191-205.	-0.0295	0.01014	Mixed	C3 Grass	Native	Annual	Bare soil	6.5	Linear	Lanceolate	Yes	13	No	1.238
2490	Serpe et al. (2008)	Serpe, M. D., Zimmerman, S. J., Deines, L., & Rosentreter, R. (2008). Seed water status and root tip characteristics of two annual grasses on lichen-dominated biological soil crusts.ÊPlant and soil,Ê303, 191-205.	-3.693	0.02714	Lichen	C3 Grass	Native	Annual	Bare soil	6.5	Linear	Lanceolate	Yes	13	No	1.238
2490	Serpe et al. (2008)	Serpe, M. D., Zimmerman, S. J., Deines, L., & Rosentreter, R. (2008). Seed water status and root tip characteristics of two annual grasses on lichen-dominated biological soil crusts.ÊPlant and soil,Ê303, 191-205.	0.1305	0.01143	Mixed	C3 Grass	Native	Annual	Bare soil	6.5	Linear	Lanceolate	Yes	13	No	1.238
2490	Serpe et al. (2008)	Serpe, M. D., Zimmerman, S. J., Deines, L., & Rosentreter, R. (2008). Seed water status and root tip characteristics of two annual grasses on lichen-dominated biological soil crusts.ÊPlant and soil,Ê303, 191-205.	-3.7196	0.03185	Lichen	C3 Grass	Native	Annual	Bare soil	6.5	Linear	Lanceolate	Yes	13	No	1.238
2512	Su et al. (2009)	Su, Y. G., Li, X. R., Zheng, J. G., & Huang, G. (2009). The effect of biological soil crusts of different successional stages and conditions on the germination of seeds of three desert plants.ÊJournal of Arid Environments,Ê73(10), 931-936.	0.83775	0.00473	Moss	Non N-fixing Woody Plant	Native	Perennial	Bare soil	NA	NA	NA	NA	NA	NA	NA
2512	Su et al. (2009)	Su, Y. G., Li, X. R., Zheng, J. G., & Huang, G. (2009). The effect of biological soil crusts of different successional stages and conditions on the germination of seeds of three desert plants.ÊJournal of Arid Environments,Ê73(10), 931-936.	1.00982	0.0046	Moss	Non N-fixing Woody Plant	Native	Perennial	Bare soil	NA	NA	NA	NA	NA	NA	NA
2512	Su et al. (2009)	Su, Y. G., Li, X. R., Zheng, J. G., & Huang, G. (2009). The effect of biological soil crusts of different successional stages and conditions on the germination of seeds of three desert plants.ÊJournal of Arid Environments,Ê73(10), 931-936.	0.84191	0.00473	Moss	Non N-fixing Woody Plant	Native	Perennial	Bare soil	NA	NA	NA	NA	NA	NA	NA
2512	Su et al. (2009)	Su, Y. G., Li, X. R., Zheng, J. G., & Huang, G. (2009). The effect of biological soil crusts of different successional stages and conditions on the germination of seeds of three desert plants.ÊJournal of Arid Environments,Ê73(10), 931-936.	0.82964	0.00474	Moss	Non N-fixing Woody Plant	Native	Perennial	Bare soil	NA	NA	NA	NA	NA	NA	NA
2512	Su et al. (2009)	Su, Y. G., Li, X. R., Zheng, J. G., & Huang, G. (2009). The effect of biological soil crusts of different successional stages and conditions on the germination of seeds of three desert plants.ÊJournal of Arid Environments,Ê73(10), 931-936.	0.92748	0.00466	CyaNobacteria	Non N-fixing Woody Plant	Native	Perennial	Bare soil	NA	NA	NA	NA	NA	NA	NA
2512	Su et al. (2009)	Su, Y. G., Li, X. R., Zheng, J. G., & Huang, G. (2009). The effect of biological soil crusts of different successional stages and conditions on the germination of seeds of three desert plants.ÊJournal of Arid Environments,Ê73(10), 931-936.	0.88169	0.00469	CyaNobacteria	Non N-fixing Woody Plant	Native	Perennial	Bare soil	NA	NA	NA	NA	NA	NA	NA
2512	Su et al. (2009)	Su, Y. G., Li, X. R., Zheng, J. G., & Huang, G. (2009). The effect of biological soil crusts of different successional stages and conditions on the germination of seeds of three desert plants.ÊJournal of Arid Environments,Ê73(10), 931-936.	0.80452	0.00476	CyaNobacteria	Non N-fixing Woody Plant	Native	Perennial	Bare soil	NA	NA	NA	NA	NA	NA	NA
2512	Su et al. (2009)	Su, Y. G., Li, X. R., Zheng, J. G., & Huang, G. (2009). The effect of biological soil crusts of different successional stages and conditions on the germination of seeds of three desert plants.ÊJournal of Arid Environments,Ê73(10), 931-936.	0.88939	0.00469	CyaNobacteria	Non N-fixing Woody Plant	Native	Perennial	Bare soil	NA	NA	NA	NA	NA	NA	NA
2512	Su et al. (2009)	Su, Y. G., Li, X. R., Zheng, J. G., & Huang, G. (2009). The effect of biological soil crusts of different successional stages and conditions on the germination of seeds of three desert plants.ÊJournal of Arid Environments,Ê73(10), 931-936.	1.39394	0.00523	Moss	Non N-fixing Forb	Native	Annual	Bare soil	NA	NA	NA	NA	NA	NA	0.56
2512	Su et al. (2009)	Su, Y. G., Li, X. R., Zheng, J. G., & Huang, G. (2009). The effect of biological soil crusts of different successional stages and conditions on the germination of seeds of three desert plants.ÊJournal of Arid Environments,Ê73(10), 931-936.	1.34217	0.00527	Moss	Non N-fixing Forb	Native	Annual	Bare soil	NA	NA	NA	NA	NA	NA	0.56
2512	Su et al. (2009)	Su, Y. G., Li, X. R., Zheng, J. G., & Huang, G. (2009). The effect of biological soil crusts of different successional stages and conditions on the germination of seeds of three desert plants.ÊJournal of Arid Environments,Ê73(10), 931-936.	1.27035	0.00532	Moss	Non N-fixing Forb	Native	Annual	Bare soil	NA	NA	NA	NA	NA	NA	0.56
2512	Su et al. (2009)	Su, Y. G., Li, X. R., Zheng, J. G., & Huang, G. (2009). The effect of biological soil crusts of different successional stages and conditions on the germination of seeds of three desert plants.ÊJournal of Arid Environments,Ê73(10), 931-936.	1.35437	0.00526	Moss	Non N-fixing Forb	Native	Annual	Bare soil	NA	NA	NA	NA	NA	NA	0.56
2512	Su et al. (2009)	Su, Y. G., Li, X. R., Zheng, J. G., & Huang, G. (2009). The effect of biological soil crusts of different successional stages and conditions on the germination of seeds of three desert plants.ÊJournal of Arid Environments,Ê73(10), 931-936.	1.29627	0.0053	Moss	Non N-fixing Forb	Native	Annual	Bare soil	NA	NA	NA	NA	NA	NA	0.56
2512	Su et al. (2009)	Su, Y. G., Li, X. R., Zheng, J. G., & Huang, G. (2009). The effect of biological soil crusts of different successional stages and conditions on the germination of seeds of three desert plants.ÊJournal of Arid Environments,Ê73(10), 931-936.	1.05582	0.0055	CyaNobacteria	Non N-fixing Forb	Native	Annual	Bare soil	NA	NA	NA	NA	NA	NA	0.56
2512	Su et al. (2009)	Su, Y. G., Li, X. R., Zheng, J. G., & Huang, G. (2009). The effect of biological soil crusts of different successional stages and conditions on the germination of seeds of three desert plants.ÊJournal of Arid Environments,Ê73(10), 931-936.	1.07204	0.00549	CyaNobacteria	Non N-fixing Forb	Native	Annual	Bare soil	NA	NA	NA	NA	NA	NA	0.56
2512	Su et al. (2009)	Su, Y. G., Li, X. R., Zheng, J. G., & Huang, G. (2009). The effect of biological soil crusts of different successional stages and conditions on the germination of seeds of three desert plants.ÊJournal of Arid Environments,Ê73(10), 931-936.	1.18333	0.00539	CyaNobacteria	Non N-fixing Forb	Native	Annual	Bare soil	NA	NA	NA	NA	NA	NA	0.56
2512	Su et al. (2009)	Su, Y. G., Li, X. R., Zheng, J. G., & Huang, G. (2009). The effect of biological soil crusts of different successional stages and conditions on the germination of seeds of three desert plants.ÊJournal of Arid Environments,Ê73(10), 931-936.	0.98853	0.00556	CyaNobacteria	Non N-fixing Forb	Native	Annual	Bare soil	NA	NA	NA	NA	NA	NA	0.56
2512	Su et al. (2009)	Su, Y. G., Li, X. R., Zheng, J. G., & Huang, G. (2009). The effect of biological soil crusts of different successional stages and conditions on the germination of seeds of three desert plants.ÊJournal of Arid Environments,Ê73(10), 931-936.	0.87146	0.00567	CyaNobacteria	Non N-fixing Forb	Native	Annual	Bare soil	NA	NA	NA	NA	NA	NA	0.56
2512	Su et al. (2009)	Su, Y. G., Li, X. R., Zheng, J. G., & Huang, G. (2009). The effect of biological soil crusts of different successional stages and conditions on the germination of seeds of three desert plants.ÊJournal of Arid Environments,Ê73(10), 931-936.	0.22314	0.00407	CyaNobacteria	C4 Grass	Native	Annual	Bare soil	NA	Oval	NA	No	NA	No	0.08
2512	Su et al. (2009)	Su, Y. G., Li, X. R., Zheng, J. G., & Huang, G. (2009). The effect of biological soil crusts of different successional stages and conditions on the germination of seeds of three desert plants.ÊJournal of Arid Environments,Ê73(10), 931-936.	0.6974	0.00374	CyaNobacteria	C4 Grass	Native	Annual	Bare soil	NA	Oval	NA	No	NA	No	0.08
2512	Su et al. (2009)	Su, Y. G., Li, X. R., Zheng, J. G., & Huang, G. (2009). The effect of biological soil crusts of different successional stages and conditions on the germination of seeds of three desert plants.ÊJournal of Arid Environments,Ê73(10), 931-936.	0.35595	0.00411	CyaNobacteria	Non N-fixing Woody Plant	Native	Perennial	Bare soil	NA	NA	NA	NA	NA	NA	NA
2512	Su et al. (2009)	Su, Y. G., Li, X. R., Zheng, J. G., & Huang, G. (2009). The effect of biological soil crusts of different successional stages and conditions on the germination of seeds of three desert plants.ÊJournal of Arid Environments,Ê73(10), 931-936.	0.65149	0.0039	CyaNobacteria	Non N-fixing Woody Plant	Native	Perennial	Bare soil	NA	NA	NA	NA	NA	NA	NA
2512	Su et al. (2009)	Su, Y. G., Li, X. R., Zheng, J. G., & Huang, G. (2009). The effect of biological soil crusts of different successional stages and conditions on the germination of seeds of three desert plants.ÊJournal of Arid Environments,Ê73(10), 931-936.	0.27686	0.00503	CyaNobacteria	Non N-fixing Forb	Native	Annual	Bare soil	NA	NA	NA	NA	NA	NA	0.56
2512	Su et al. (2009)	Su, Y. G., Li, X. R., Zheng, J. G., & Huang, G. (2009). The effect of biological soil crusts of different successional stages and conditions on the germination of seeds of three desert plants.ÊJournal of Arid Environments,Ê73(10), 931-936.	0.56988	0.00477	CyaNobacteria	Non N-fixing Forb	Native	Annual	Bare soil	NA	NA	NA	NA	NA	NA	0.56
2512	Su et al. (2009)	Su, Y. G., Li, X. R., Zheng, J. G., & Huang, G. (2009). The effect of biological soil crusts of different successional stages and conditions on the germination of seeds of three desert plants.ÊJournal of Arid Environments,Ê73(10), 931-936.	0.41016	0.00394	Moss	C4 Grass	Native	Annual	Bare soil	NA	Oval	NA	No	NA	No	0.08
2512	Su et al. (2009)	Su, Y. G., Li, X. R., Zheng, J. G., & Huang, G. (2009). The effect of biological soil crusts of different successional stages and conditions on the germination of seeds of three desert plants.ÊJournal of Arid Environments,Ê73(10), 931-936.	0.58319	0.00382	Moss	C4 Grass	Native	Annual	Bare soil	NA	Oval	NA	No	NA	No	0.08
2512	Su et al. (2009)	Su, Y. G., Li, X. R., Zheng, J. G., & Huang, G. (2009). The effect of biological soil crusts of different successional stages and conditions on the germination of seeds of three desert plants.ÊJournal of Arid Environments,Ê73(10), 931-936.	0.43542	0.00407	Moss	Non N-fixing Woody Plant	Native	Perennial	Bare soil	NA	NA	NA	NA	NA	NA	NA
2512	Su et al. (2009)	Su, Y. G., Li, X. R., Zheng, J. G., & Huang, G. (2009). The effect of biological soil crusts of different successional stages and conditions on the germination of seeds of three desert plants.ÊJournal of Arid Environments,Ê73(10), 931-936.	0.78722	0.00382	Moss	Non N-fixing Woody Plant	Native	Perennial	Bare soil	NA	NA	NA	NA	NA	NA	NA
2512	Su et al. (2009)	Su, Y. G., Li, X. R., Zheng, J. G., & Huang, G. (2009). The effect of biological soil crusts of different successional stages and conditions on the germination of seeds of three desert plants.ÊJournal of Arid Environments,Ê73(10), 931-936.	0.83527	0.00459	Moss	Non N-fixing Forb	Native	Annual	Bare soil	NA	NA	NA	NA	NA	NA	0.56
2512	Su et al. (2009)	Su, Y. G., Li, X. R., Zheng, J. G., & Huang, G. (2009). The effect of biological soil crusts of different successional stages and conditions on the germination of seeds of three desert plants.ÊJournal of Arid Environments,Ê73(10), 931-936.	1.14254	0.00437	Moss	Non N-fixing Forb	Native	Annual	Bare soil	NA	NA	NA	NA	NA	NA	0.56
2587	Xu et al. (2013)	Xu et al. (2013)	0.03711	0.00025	CyaNobacteria	N-fixing Woody Plant	Native	Perennial	Filter paper	NA	Oval	Circular	No	NA	No	49.9
2587	Xu et al. (2013)	Xu et al. (2013)	0.09071	0.00018	CyaNobacteria	N-fixing Woody Plant	Native	Perennial	Filter paper	NA	Oval	Circular	No	NA	No	49.9
2587	Xu et al. (2013)	Xu et al. (2013)	0.10822	0.00014	CyaNobacteria	N-fixing Woody Plant	Native	Perennial	Filter paper	NA	Oval	Circular	No	NA	No	49.9
2587	Xu et al. (2013)	Xu et al. (2013)	0.13749	0.00016	CyaNobacteria	N-fixing Woody Plant	Native	Perennial	Filter paper	NA	Oval	Circular	No	NA	No	49.9
2587	Xu et al. (2013)	Xu et al. (2013)	0.05358	0.00056	CyaNobacteria	N-fixing Woody Plant	Native	Perennial	Filter paper	NA	Oval	Circular	No	NA	No	49.9
2587	Xu et al. (2013)	Xu et al. (2013)	-0.0509	0.00014	CyaNobacteria	N-fixing Woody Plant	Native	Perennial	Filter paper	NA	Oval	Circular	No	NA	No	49.9
2604	Zaady et al. (2003)	Zaady, E., Boeken, B., Ariza, C., & Gutterman, Y. (2003). Light, temperature, and substrate effects on the germination of three Bromus species in comparison with their abundance in the field.ÊIsrael Journal of Plant Sciences,Ê51(4), 267-273.	0	0.0071	CyaNobacteria	C3 Grass	Native	Annual	Filter paper	NA	Linear	NA	Yes	NA	No	1.904
2604	Zaady et al. (2003)	Zaady, E., Boeken, B., Ariza, C., & Gutterman, Y. (2003). Light, temperature, and substrate effects on the germination of three Bromus species in comparison with their abundance in the field.ÊIsrael Journal of Plant Sciences,Ê51(4), 267-273.	0	0.0071	CyaNobacteria	C3 Grass	Native	Annual	Filter paper	NA	NA	NA	NA	NA	NA	2.3
2645	Beyschlag et al. (2008)	Beyschlag, W.,ÊWittland, M.,ÊJentsch, A., &ÊSteinlein, T.Ê(2008).ÊSoil crusts and disturbance benefit plant germination, establishment and growth on nutrient deficient sand.ÊBasic and applied ecology,Ê9(3),Ê243Ð252.Êhttps://doi.org/10.1016/j.baae.2007.03.002	0.08051	0.00471	CyaNobacteria	Non N-fixing Forb	Non-Native	Annual	Bare soil	3	Oval	Circular	No	NA	No	1.26
2645	Beyschlag et al. (2008)	Beyschlag, W.,ÊWittland, M.,ÊJentsch, A., &ÊSteinlein, T.Ê(2008).ÊSoil crusts and disturbance benefit plant germination, establishment and growth on nutrient deficient sand.ÊBasic and applied ecology,Ê9(3),Ê243Ð252.Êhttps://doi.org/10.1016/j.baae.2007.03.003	0.09626	0.00422	CyaNobacteria	Non N-fixing Forb	Non-Native	Annual	Bare soil	3	Oval	Circular	No	NA	No	1.26
2651	Delach & Kimmerer (2002)	Delach, A., & Kimmerer, R. W. (2002). The effect of Polytrichum piliferum on seed germination and establishment on iron mine tailings in New York.ÊThe Bryologist,Ê105(2), 249-255.	0.79301	0.33531	Moss	N-fixing Forb	Non-Native	Annual	Bare soil	2.1	Oval	Circular	No	NA	No	2.2
2651	Delach & Kimmerer (2002)	Delach, A., & Kimmerer, R. W. (2002). The effect of Polytrichum piliferum on seed germination and establishment on iron mine tailings in New York.ÊThe Bryologist,Ê105(2), 249-255.	0.31346	0.39395	CyaNobacteria	N-fixing Forb	Non-Native	Annual	Bare soil	2.1	Oval	Circular	No	NA	No	2.2
2651	Delach & Kimmerer (2002)	Delach, A., & Kimmerer, R. W. (2002). The effect of Polytrichum piliferum on seed germination and establishment on iron mine tailings in New York.ÊThe Bryologist,Ê105(2), 249-255.	2.95202	1.01659	Moss	N-fixing Forb	Non-Native	Annual	Bare soil	2.1	Oval	Circular	No	NA	No	2.2
2651	Delach & Kimmerer (2002)	Delach, A., & Kimmerer, R. W. (2002). The effect of Polytrichum piliferum on seed germination and establishment on iron mine tailings in New York.ÊThe Bryologist,Ê105(2), 249-255.	2.78161	1.19585	CyaNobacteria	N-fixing Forb	Non-Native	Annual	Bare soil	2.1	Oval	Circular	No	NA	No	2.2
2651	Delach & Kimmerer (2002)	Delach, A., & Kimmerer, R. W. (2002). The effect of Polytrichum piliferum on seed germination and establishment on iron mine tailings in New York.ÊThe Bryologist,Ê105(2), 249-255.	0.26784	0.82048	Moss	C4 Grass	Native	Perennial	Bare soil	3	Oval	NA	No	0	No	1.3
2651	Delach & Kimmerer (2002)	Delach, A., & Kimmerer, R. W. (2002). The effect of Polytrichum piliferum on seed germination and establishment on iron mine tailings in New York.ÊThe Bryologist,Ê105(2), 249-255.	-0.9564	1.55767	CyaNobacteria	C4 Grass	Native	Perennial	Bare soil	3	Oval	NA	No	0	No	1.3
2651	Delach & Kimmerer (2002)	Delach, A., & Kimmerer, R. W. (2002). The effect of Polytrichum piliferum on seed germination and establishment on iron mine tailings in New York.ÊThe Bryologist,Ê105(2), 249-255.	2.36411	0.57489	Moss	C4 Grass	Native	Perennial	Bare soil	3	Oval	NA	No	0	No	1.3
2651	Delach & Kimmerer (2002)	Delach, A., & Kimmerer, R. W. (2002). The effect of Polytrichum piliferum on seed germination and establishment on iron mine tailings in New York.ÊThe Bryologist,Ê105(2), 249-255.	0.28298	0.65886	CyaNobacteria	C4 Grass	Native	Perennial	Bare soil	3	Oval	NA	No	0	No	1.3
2655	Funk et al. (2014)	Funk, F. A., Loydi, A., & Peter, G. (2014). Effects of biological soil crusts and drought on emergence and survival of a Patagonian perennial grass in the Monte of Argentina.ÊJournal of Arid Land,Ê6, 735-741.	-0.5028	0.18825	Moss	C3 Grass	Native	Perennial	Bare soil	NA	NA	NA	NA	NA	NA	0.52
2655	Funk et al. (2014)	Funk, F. A., Loydi, A., & Peter, G. (2014). Effects of biological soil crusts and drought on emergence and survival of a Patagonian perennial grass in the Monte of Argentina.ÊJournal of Arid Land,Ê6, 735-741.	0.33877	0.06316	Moss	C3 Grass	Native	Perennial	Bare soil	NA	NA	NA	NA	NA	NA	0.52
2655	Funk et al. (2014)	Funk, F. A., Loydi, A., & Peter, G. (2014). Effects of biological soil crusts and drought on emergence and survival of a Patagonian perennial grass in the Monte of Argentina.ÊJournal of Arid Land,Ê6, 735-741.	-1.6013	0.3347	Moss	C3 Grass	Native	Perennial	Bare soil	NA	NA	NA	NA	NA	NA	0.52
2656	Gheda & Ahmed (2015)	Gheda, S. F., & Ahmed, D. A. (2015). Improved soil characteristics and wheat germination as influenced by inoculation of Nostoc kihlmani and Anabaena cylindrica. Rendiconti Lincei, 26, 121-131.	0.16252	0.01165	CyaNobacteria	C3 Grass	Non-Native	Annual	Bare soil	8	Oval	Circular	No	NA	No	35.96
2656	Gheda & Ahmed (2015)	Gheda, S. F., & Ahmed, D. A. (2015). Improved soil characteristics and wheat germination as influenced by inoculation of Nostoc kihlmani and Anabaena cylindrica. Rendiconti Lincei, 26, 121-131.	0.16252	0.01165	CyaNobacteria	C3 Grass	Non-Native	Annual	Bare soil	8	Oval	Circular	No	NA	No	35.96
2656	Gheda & Ahmed (2015)	Gheda, S. F., & Ahmed, D. A. (2015). Improved soil characteristics and wheat germination as influenced by inoculation of Nostoc kihlmani and Anabaena cylindrica. Rendiconti Lincei, 26, 121-131.	0.16252	0.01165	CyaNobacteria	C3 Grass	Non-Native	Annual	Bare soil	8	Oval	Circular	No	NA	No	35.96
2667	Li et al. (2016)		-0.8533	0.06712	Moss	C3 Grass	Native	Perennial	Bare soil	2.8	Linear	Lanceolate	No	NA	No	0.195
2667	Li et al. (2016)		0	0.00473	Moss	C3 Grass	Native	Perennial	Bare soil	2.8	Linear	Lanceolate	No	NA	No	0.195
2667	Li et al. (2016)		-0.3183	0.02353	Mixed	C3 Grass	Native	Perennial	Bare soil	2.8	Linear	Lanceolate	No	NA	No	0.195
2667	Li et al. (2016)		0	0.00473	Mixed	C3 Grass	Native	Perennial	Bare soil	2.8	Linear	Lanceolate	No	NA	No	0.195
2667	Li et al. (2016)		-0.7114	0.08533	CyaNobacteria	C3 Grass	Native	Perennial	Bare soil	2.8	Linear	Lanceolate	No	NA	No	0.195
2667	Li et al. (2016)		-0.0769	0.00745	CyaNobacteria	C3 Grass	Native	Perennial	Bare soil	2.8	Linear	Lanceolate	No	NA	No	0.195
2667	Li et al. (2016)		-0.2852	0.04086	Lichen	C3 Grass	Native	Perennial	Bare soil	2.8	Linear	Lanceolate	No	NA	No	0.195
2667	Li et al. (2016)		0	0.00473	Lichen	C3 Grass	Native	Perennial	Bare soil	2.8	Linear	Lanceolate	No	NA	No	0.195
2667	Li et al. (2016)		-0.9088	0.15219	Moss	N-fixing Forb	Native	Perennial	Bare soil	NA	NA	NA	NA	NA	NA	NA
2667	Li et al. (2016)		-0.7246	0.23525	Moss	N-fixing Forb	Native	Perennial	Bare soil	NA	NA	NA	NA	NA	NA	NA
2667	Li et al. (2016)		-0.9088	0.5596	Mixed	N-fixing Forb	Native	Perennial	Bare soil	NA	NA	NA	NA	NA	NA	NA
2667	Li et al. (2016)		-0.1088	0.21775	Mixed	N-fixing Forb	Native	Perennial	Bare soil	NA	NA	NA	NA	NA	NA	NA
2667	Li et al. (2016)		-1.6397	0.44312	CyaNobacteria	N-fixing Forb	Native	Perennial	Bare soil	NA	NA	NA	NA	NA	NA	NA
2667	Li et al. (2016)		-0.1927	0.32022	CyaNobacteria	N-fixing Forb	Native	Perennial	Bare soil	NA	NA	NA	NA	NA	NA	NA
2667	Li et al. (2016)		-0.9088	0.6131	Lichen	N-fixing Forb	Native	Perennial	Bare soil	NA	NA	NA	NA	NA	NA	NA
2667	Li et al. (2016)		-0.0421	0.1896	Lichen	N-fixing Forb	Native	Perennial	Bare soil	NA	NA	NA	NA	NA	NA	NA
2667	Li et al. (2016)		0.81092	0.30279	Moss	Non N-fixing Forb	Native	Perennial	Bare soil	NA	NA	NA	NA	NA	NA	NA
2667	Li et al. (2016)		1.87668	0.27124	Moss	Non N-fixing Forb	Native	Perennial	Bare soil	NA	NA	NA	NA	NA	NA	NA
2667	Li et al. (2016)		0.55961	0.31047	Mixed	Non N-fixing Forb	Native	Perennial	Bare soil	NA	NA	NA	NA	NA	NA	NA
2667	Li et al. (2016)		1.48255	0.16528	Mixed	Non N-fixing Forb	Native	Perennial	Bare soil	NA	NA	NA	NA	NA	NA	NA
2667	Li et al. (2016)		-0.4117	0.26268	CyaNobacteria	Non N-fixing Forb	Native	Perennial	Bare soil	NA	NA	NA	NA	NA	NA	NA
2667	Li et al. (2016)		1.51113	0.13847	CyaNobacteria	Non N-fixing Forb	Native	Perennial	Bare soil	NA	NA	NA	NA	NA	NA	NA
2667	Li et al. (2016)		0.46216	0.31715	Lichen	Non N-fixing Forb	Native	Perennial	Bare soil	NA	NA	NA	NA	NA	NA	NA
2667	Li et al. (2016)		1.09148	0.18958	Lichen	Non N-fixing Forb	Native	Perennial	Bare soil	NA	NA	NA	NA	NA	NA	NA
2667	Li et al. (2016)		0	0.00473	Moss	C3 Grass	Native	Perennial	Bare soil	2.8	Linear	Lanceolate	No	NA	No	0.195
2667	Li et al. (2016)		-0.0866	0.00467	Moss	C3 Grass	Native	Perennial	Bare soil	2.8	Linear	Lanceolate	No	NA	No	0.195
2667	Li et al. (2016)		-0.0566	0.00382	Mixed	C3 Grass	Native	Perennial	Bare soil	2.8	Linear	Lanceolate	No	NA	No	0.195
2667	Li et al. (2016)		-0.0694	0.00314	Mixed	C3 Grass	Native	Perennial	Bare soil	2.8	Linear	Lanceolate	No	NA	No	0.195
2667	Li et al. (2016)		0	0.00473	CyaNobacteria	C3 Grass	Native	Perennial	Bare soil	2.8	Linear	Lanceolate	No	NA	No	0.195
2667	Li et al. (2016)		-0.3341	0.04803	CyaNobacteria	C3 Grass	Native	Perennial	Bare soil	2.8	Linear	Lanceolate	No	NA	No	0.195
2667	Li et al. (2016)		-0.0747	0.00527	Lichen	C3 Grass	Native	Perennial	Bare soil	2.8	Linear	Lanceolate	No	NA	No	0.195
2667	Li et al. (2016)		-0.5192	0.0268	Lichen	C3 Grass	Native	Perennial	Bare soil	2.8	Linear	Lanceolate	No	NA	No	0.195
2667	Li et al. (2016)		-0.8437	0.23593	Moss	N-fixing Forb	Native	Perennial	Bare soil	NA	NA	NA	NA	NA	NA	NA
2667	Li et al. (2016)		-0.3716	0.23633	Moss	N-fixing Forb	Native	Perennial	Bare soil	NA	NA	NA	NA	NA	NA	NA
2667	Li et al. (2016)		-0.2421	0.10117	Mixed	N-fixing Forb	Native	Perennial	Bare soil	NA	NA	NA	NA	NA	NA	NA
2667	Li et al. (2016)		0.13926	0.13623	Mixed	N-fixing Forb	Native	Perennial	Bare soil	NA	NA	NA	NA	NA	NA	NA
2667	Li et al. (2016)		-0.6824	0.14932	CyaNobacteria	N-fixing Forb	Native	Perennial	Bare soil	NA	NA	NA	NA	NA	NA	NA
2667	Li et al. (2016)		-11.374	0.63079	CyaNobacteria	N-fixing Forb	Native	Perennial	Bare soil	NA	NA	NA	NA	NA	NA	NA
2667	Li et al. (2016)		-0.4382	0.1137	Lichen	N-fixing Forb	Native	Perennial	Bare soil	NA	NA	NA	NA	NA	NA	NA
2667	Li et al. (2016)		-0.9694	0.26892	Lichen	N-fixing Forb	Native	Perennial	Bare soil	NA	NA	NA	NA	NA	NA	NA
2667	Li et al. (2016)		0.54295	0.1882	Moss	Non N-fixing Forb	Native	Perennial	Bare soil	NA	NA	NA	NA	NA	NA	NA
2667	Li et al. (2016)		0.25754	0.08207	Moss	Non N-fixing Forb	Native	Perennial	Bare soil	NA	NA	NA	NA	NA	NA	NA
2667	Li et al. (2016)		1.16866	0.18085	Mixed	Non N-fixing Forb	Native	Perennial	Bare soil	NA	NA	NA	NA	NA	NA	NA
2667	Li et al. (2016)		-11.983	0.65044	Mixed	Non N-fixing Forb	Native	Perennial	Bare soil	NA	NA	NA	NA	NA	NA	NA
2667	Li et al. (2016)		0.81771	0.22848	CyaNobacteria	Non N-fixing Forb	Native	Perennial	Bare soil	NA	NA	NA	NA	NA	NA	NA
2667	Li et al. (2016)		-0.0847	0.18843	CyaNobacteria	Non N-fixing Forb	Native	Perennial	Bare soil	NA	NA	NA	NA	NA	NA	NA
2667	Li et al. (2016)		0.24067	0.18604	Lichen	Non N-fixing Forb	Native	Perennial	Bare soil	NA	NA	NA	NA	NA	NA	NA
2667	Li et al. (2016)		-1.5786	0.18572	Lichen	Non N-fixing Forb	Native	Perennial	Bare soil	NA	NA	NA	NA	NA	NA	NA
2672	Muller et al. (2011)		0	0.01122	Moss	Non N-fixing Forb	Native	Perennial	Bare soil	NA	Oval	NA	NA	NA	No	2.1
2672	Muller et al. (2011)		0.18231	0.01311	Moss	Non N-fixing Forb	Native	Perennial	Bare soil	NA	NA	NA	NA	NA	NA	0.93
2672	Muller et al. (2011)		0.18313	0.01301	Moss	Non N-fixing Forb	Native	Perennial	Bare soil	NA	Oval	NA	No	NA	No	0.11
2672	Muller et al. (2011)		10.3859	0.36378	Moss	Non N-fixing Forb	Native	Perennial	Bare soil	NA	Linear	Lanceolate	Yes	NA	No	0.58
2672	Muller et al. (2011)		1.32913	0.00646	Moss	Non N-fixing Woody Plant	Native	Perennial	Bare soil	NA	NA	NA	NA	NA	NA	NA
2672	Muller et al. (2011)		0.05922	0.00547	Moss	Non N-fixing Forb	Native	Perennial	Bare soil	1.12	Oval	NA	No	NA	NA	0.29
2675	Peter et al. (2016)		-0.3857	0.00406	Moss	C3 Grass	Native	Perennial	Bare soil	NA	NA	NA	NA	NA	NA	NA
2675	Peter et al. (2016)		1.99809	0.00565	Moss	C3 Grass	Native	Perennial	Bare soil	NA	NA	NA	NA	NA	NA	NA
2679	Sedia & Ehrenfeld (2003)		-0.5535	0.00915	Lichen	Non N-fixing Woody Plant	Native	Perennial	Filter paper	NA	NA	NA	NA	NA	NA	7
2679	Sedia & Ehrenfeld (2003)		-0.0679	0.00825	Moss	Non N-fixing Woody Plant	Native	Perennial	Filter paper	NA	NA	NA	NA	NA	NA	7
2679	Sedia & Ehrenfeld (2003)		-0.4155	0.00895	Lichen	Non N-fixing Woody Plant	Native	Perennial	Filter paper	NA	Oval	NA	No	NA	No	0.2
2679	Sedia & Ehrenfeld (2003)		-0.0271	0.00825	Moss	Non N-fixing Woody Plant	Native	Perennial	Filter paper	NA	Oval	NA	No	NA	No	0.2
2679	Sedia & Ehrenfeld (2003)		-0.5747	0.00924	Lichen	C4 Grass	Native	Perennial	Filter paper	7.5	Oval	Oblong	Yes	9.75	Yes	1.5
2679	Sedia & Ehrenfeld (2003)		-0.1729	0.00848	Moss	C4 Grass	Native	Perennial	Filter paper	7.5	Oval	Oblong	Yes	9.75	Yes	1.5
2685	Zamfir (2000)		-1.567	0.0104	Moss	Non N-fixing Forb	Native	Annual	Bare soil	0.5	Oval	Circular	No	NA	No	0.0545
2685	Zamfir (2000)		-0.5217	0.00808	Moss	Non N-fixing Forb	Native	Annual	Bare soil	0.5	Oval	Circular	No	NA	No	0.0545
2685	Zamfir (2000)		-2.9957	0.01618	Lichen	Non N-fixing Forb	Native	Annual	Bare soil	0.5	Oval	Circular	No	NA	No	0.0545
2685	Zamfir (2000)		-0.489	0.00867	Moss	Non N-fixing Forb	Native	Perennial	Bare soil	0.95	Oval	Circular	No	NA	No	0.5
2685	Zamfir (2000)		0.14831	0.0076	Moss	Non N-fixing Forb	Native	Perennial	Bare soil	0.95	Oval	Circular	No	NA	No	0.5
2685	Zamfir (2000)		-2.5943	0.015	Lichen	Non N-fixing Forb	Native	Perennial	Bare soil	0.95	Oval	Circular	No	NA	No	0.5
2685	Zamfir (2000)		-0.6452	0.00739	Moss	Non N-fixing Forb	Native	Perennial	Bare soil	8.08E-02	Linear	NA	No	NA	No	1.31
2685	Zamfir (2000)		-0.4096	0.00701	Moss	Non N-fixing Forb	Native	Perennial	Bare soil	8.08E-02	Linear	NA	No	NA	No	1.31
2685	Zamfir (2000)		-1.3872	0.01234	Lichen	Non N-fixing Forb	Native	Perennial	Bare soil	8.08E-02	Linear	NA	No	NA	No	1.31
2685	Zamfir (2000)		0.04982	0.00608	Moss	C3 Grass	Native	Perennial	Bare soil	3.5	Oval	NA	Yes	1.5	No	0.66
2685	Zamfir (2000)		0.08402	0.00604	Moss	C3 Grass	Native	Perennial	Bare soil	3.5	Oval	NA	Yes	1.5	No	0.66
2685	Zamfir (2000)		-0.0606	0.00688	Lichen	C3 Grass	Native	Perennial	Bare soil	3.5	Oval	NA	Yes	1.5	No	0.66
2685	Zamfir (2000)		-1.253	0.00967	Moss	Non N-fixing Forb	Native	Annual	Bare soil	0.5	Oval	Circular	No	NA	No	0.14
2685	Zamfir (2000)		-0.2204	0.00763	Moss	Non N-fixing Forb	Native	Annual	Bare soil	0.5	Oval	Circular	No	NA	No	0.14
2685	Zamfir (2000)		-0.5571	0.00803	Moss	Non N-fixing Forb	Native	Perennial	Bare soil	0.95	Oval	Circular	No	NA	No	0.18
2685	Zamfir (2000)		0.07026	0.00704	Moss	Non N-fixing Forb	Native	Perennial	Bare soil	0.95	Oval	Circular	No	NA	No	0.18
2685	Zamfir (2000)		0.01008	0.00704	Moss	Non N-fixing Forb	Native	Perennial	Bare soil	8.08E-02	Linear	NA	No	NA	No	0.93
2685	Zamfir (2000)		0.20893	0.00677	Moss	Non N-fixing Forb	Native	Perennial	Bare soil	8.08E-02	Linear	NA	No	NA	No	0.93
2685	Zamfir (2000)		0.0386	0.00633	Moss	C3 Grass	Native	Perennial	Bare soil	3.5	Oval	NA	Yes	1.5	No	0.132
2685	Zamfir (2000)		0.0975	0.00626	Moss	C3 Grass	Native	Perennial	Bare soil	3.5	Oval	NA	Yes	1.5	No	0.132
2686	Zhang & Belnap (2015)		-0.3105	0.00661	Lichen	Non N-fixing Woody Plant	Native	Perennial	Biocrust removal	NA	Oval	NA	Yes	NA	No	3.2
2686	Zhang & Belnap (2015)		0.03798	0.00591	Lichen	Non N-fixing Woody Plant	Native	Perennial	Biocrust removal	NA	Oval	Triangular	No	NA	No	3.6
2686	Zhang & Belnap (2015)		-0.2304	0.00624	Lichen	Non N-fixing Forb	Native	Perennial	Biocrust removal	NA	Oval	Triangular	Yes	NA	No	4.01
2686	Zhang & Belnap (2015)		-0.0523	0.00651	Lichen	Non N-fixing Forb	Non-Native	Annual	Biocrust removal	NA	Oval	NA	No	NA	No	0.3
2686	Zhang & Belnap (2015)		-0.1753	0.00638	Lichen	Non N-fixing Forb	Native	Annual	Biocrust removal	NA	NA	NA	NA	NA	NA	0.66
2687	Zhang et al. (2010)	Zhang, Y.,ÊNan, W. U.,ÊZhang, B., &ÊZhang, J.Ê(2010).ÊSpecies composition, distribution patterns and ecological functions of biological soil crusts in the Gurbantunggut Desert.Ê_____,Ê2(3),Ê180Ð189.	0.21363	0.05349	Mixed	Non N-fixing Woody Plant	Native	Perennial	Bare soil	NA	Oval	NA	Yes	NA	No	3.2
2687	Zhang et al. (2010)	Zhang, Y.,ÊNan, W. U.,ÊZhang, B., &ÊZhang, J.Ê(2010).ÊSpecies composition, distribution patterns and ecological functions of biological soil crusts in the Gurbantunggut Desert.Ê_____,Ê2(3),Ê180Ð189.	-0.1794	0.03402	Mixed	Non N-fixing Woody Plant	Native	Perennial	Bare soil	NA	Oval	Triangular	No	NA	No	3.6
2687	Zhang et al. (2010)	Zhang, Y.,ÊNan, W. U.,ÊZhang, B., &ÊZhang, J.Ê(2010).ÊSpecies composition, distribution patterns and ecological functions of biological soil crusts in the Gurbantunggut Desert.Ê_____,Ê2(3),Ê180Ð189.	-0.492	0.02541	Mixed	Non N-fixing Forb	Native	Perennial	Bare soil	NA	Oval	Triangular	Yes	NA	No	4.01
2687	Zhang et al. (2010)	Zhang, Y.,ÊNan, W. U.,ÊZhang, B., &ÊZhang, J.Ê(2010).ÊSpecies composition, distribution patterns and ecological functions of biological soil crusts in the Gurbantunggut Desert.Ê_____,Ê2(3),Ê180Ð189.	-0.8831	0.16818	Mixed	Non N-fixing Forb	Non-Native	Annual	Bare soil	NA	Oval	NA	No	NA	No	0.3
2687	Zhang et al. (2010)	Zhang, Y.,ÊNan, W. U.,ÊZhang, B., &ÊZhang, J.Ê(2010).ÊSpecies composition, distribution patterns and ecological functions of biological soil crusts in the Gurbantunggut Desert.Ê_____,Ê2(3),Ê180Ð189.	0.42862	0.08923	Mixed	Non N-fixing Forb	Native	Annual	Bare soil	NA	NA	NA	NA	NA	NA	0.66
2687	Zhang et al. (2010)	Zhang, Y.,ÊNan, W. U.,ÊZhang, B., &ÊZhang, J.Ê(2010).ÊSpecies composition, distribution patterns and ecological functions of biological soil crusts in the Gurbantunggut Desert.Ê_____,Ê2(3),Ê180Ð189.	-0.3023	0.04269	Mixed	Non N-fixing Woody Plant	Native	Perennial	Bare soil	NA	Oval	NA	Yes	NA	No	3.2
2687	Zhang et al. (2010)	Zhang, Y.,ÊNan, W. U.,ÊZhang, B., &ÊZhang, J.Ê(2010).ÊSpecies composition, distribution patterns and ecological functions of biological soil crusts in the Gurbantunggut Desert.Ê_____,Ê2(3),Ê180Ð189.	0.02915	0.0141	Mixed	Non N-fixing Woody Plant	Native	Perennial	Bare soil	NA	Oval	Triangular	No	NA	No	3.6
2687	Zhang et al. (2010)	Zhang, Y.,ÊNan, W. U.,ÊZhang, B., &ÊZhang, J.Ê(2010).ÊSpecies composition, distribution patterns and ecological functions of biological soil crusts in the Gurbantunggut Desert.Ê_____,Ê2(3),Ê180Ð189.	-0.2387	0.01894	Mixed	Non N-fixing Forb	Native	Perennial	Bare soil	NA	Oval	Triangular	Yes	NA	No	4.01
2687	Zhang et al. (2010)	Zhang, Y.,ÊNan, W. U.,ÊZhang, B., &ÊZhang, J.Ê(2010).ÊSpecies composition, distribution patterns and ecological functions of biological soil crusts in the Gurbantunggut Desert.Ê_____,Ê2(3),Ê180Ð189.	-0.139	0.04219	Mixed	Non N-fixing Forb	Non-Native	Annual	Bare soil	NA	Oval	NA	No	NA	No	0.3
2687	Zhang et al. (2010)	Zhang, Y.,ÊNan, W. U.,ÊZhang, B., &ÊZhang, J.Ê(2010).ÊSpecies composition, distribution patterns and ecological functions of biological soil crusts in the Gurbantunggut Desert.Ê_____,Ê2(3),Ê180Ð189.	-0.1733	0.02671	Mixed	Non N-fixing Forb	Native	Annual	Bare soil	NA	NA	NA	NA	NA	NA	0.66
2693	Zaady et al. (1997)	Zaady, E., Gutterman, Y., & Boeken, B. (1997). The germination of mucilaginous seeds of t Plantago coronopus, Reboudia pinnata, and t Carrichtera annua on cyanobacterial soil crust from the Negev Desert.ÊPlant and Soil,Ê190, 247-252.	-1.0286	0.00834	CyaNobacteria	Non N-fixing Forb	Native	Annual	Filter paper	1.5	Oval	Circular	No	NA	No	0.14
2693	Zaady et al. (1997)	Zaady, E., Gutterman, Y., & Boeken, B. (1997). The germination of mucilaginous seeds of t Plantago coronopus, Reboudia pinnata, and t Carrichtera annua on cyanobacterial soil crust from the Negev Desert.ÊPlant and Soil,Ê190, 247-252.	-1.0053	0.0083	CyaNobacteria	Non N-fixing Forb	Native	Annual	Filter paper	1.5	Oval	Circular	No	NA	No	0.14
2693	Zaady et al. (1997)	Zaady, E., Gutterman, Y., & Boeken, B. (1997). The germination of mucilaginous seeds of t Plantago coronopus, Reboudia pinnata, and t Carrichtera annua on cyanobacterial soil crust from the Negev Desert.ÊPlant and Soil,Ê190, 247-252.	-0.443	0.00708	CyaNobacteria	Non N-fixing Forb	Native	Annual	Filter paper	1.5	Oval	Circular	No	NA	No	0.14
2693	Zaady et al. (1997)	Zaady, E., Gutterman, Y., & Boeken, B. (1997). The germination of mucilaginous seeds of t Plantago coronopus, Reboudia pinnata, and t Carrichtera annua on cyanobacterial soil crust from the Negev Desert.ÊPlant and Soil,Ê190, 247-252.	-0.3756	0.00871	CyaNobacteria	Non N-fixing Forb	Native	Annual	Filter paper	NA	Oval	NA	No	NA	No	0.2
2693	Zaady et al. (1997)	Zaady, E., Gutterman, Y., & Boeken, B. (1997). The germination of mucilaginous seeds of t Plantago coronopus, Reboudia pinnata, and t Carrichtera annua on cyanobacterial soil crust from the Negev Desert.ÊPlant and Soil,Ê190, 247-252.	-0.4869	0.0078	CyaNobacteria	Non N-fixing Forb	Native	Annual	Filter paper	NA	Oval	NA	No	NA	No	0.9
2701	Havrilla & Barger (2018)	Havrilla, C. A., & Barger, N. N. (2018). Biocrusts and their disturbance mediate the recruitment of native and exotic grasses from a hot desert ecosystem.ÊEcosphere,Ê9(7), e02361.	0	0.00473	CyaNobacteria	C4 Grass	Native	Perennial	Bare soil	10.5	Linear	NA	Yes	39	Yes	0.96
2701	Havrilla & Barger (2018)	Havrilla, C. A., & Barger, N. N. (2018). Biocrusts and their disturbance mediate the recruitment of native and exotic grasses from a hot desert ecosystem.ÊEcosphere,Ê9(7), e02361.	0.15912	0.00459	Lichen	C4 Grass	Native	Perennial	Bare soil	10.5	Linear	NA	Yes	39	Yes	0.96
2701	Havrilla & Barger (2018)	Havrilla, C. A., & Barger, N. N. (2018). Biocrusts and their disturbance mediate the recruitment of native and exotic grasses from a hot desert ecosystem.ÊEcosphere,Ê9(7), e02361.	-0.3043	0.00439	CyaNobacteria	C4 Grass	Native	Perennial	Biocrust removal	10.5	Linear	NA	Yes	39	Yes	0.96
2701	Havrilla & Barger (2018)	Havrilla, C. A., & Barger, N. N. (2018). Biocrusts and their disturbance mediate the recruitment of native and exotic grasses from a hot desert ecosystem.ÊEcosphere,Ê9(7), e02361.	-0.1337	0.00426	Lichen	C4 Grass	Native	Perennial	Biocrust removal	10.5	Linear	NA	Yes	39	Yes	0.96
2701	Havrilla & Barger (2018)	Havrilla, C. A., & Barger, N. N. (2018). Biocrusts and their disturbance mediate the recruitment of native and exotic grasses from a hot desert ecosystem.ÊEcosphere,Ê9(7), e02361.	-0.3199	0.00658	CyaNobacteria	C4 Grass	Native	Perennial	Bare soil	5.5	Oval	NA	Yes	2	No	0.34
2701	Havrilla & Barger (2018)	Havrilla, C. A., & Barger, N. N. (2018). Biocrusts and their disturbance mediate the recruitment of native and exotic grasses from a hot desert ecosystem.ÊEcosphere,Ê9(7), e02361.	-0.2448	0.00647	Lichen	C4 Grass	Native	Perennial	Bare soil	5.5	Oval	NA	Yes	2	No	0.34
2701	Havrilla & Barger (2018)	Havrilla, C. A., & Barger, N. N. (2018). Biocrusts and their disturbance mediate the recruitment of native and exotic grasses from a hot desert ecosystem.ÊEcosphere,Ê9(7), e02361.	-0.1245	0.00671	CyaNobacteria	C4 Grass	Native	Perennial	Biocrust removal	5.5	Oval	NA	Yes	2	No	0.34
2701	Havrilla & Barger (2018)	Havrilla, C. A., & Barger, N. N. (2018). Biocrusts and their disturbance mediate the recruitment of native and exotic grasses from a hot desert ecosystem.ÊEcosphere,Ê9(7), e02361.	-0.2807	0.0064	Lichen	C4 Grass	Native	Perennial	Biocrust removal	5.5	Oval	NA	Yes	2	No	0.34
2701	Havrilla & Barger (2018)	Havrilla, C. A., & Barger, N. N. (2018). Biocrusts and their disturbance mediate the recruitment of native and exotic grasses from a hot desert ecosystem.ÊEcosphere,Ê9(7), e02361.	0.31964	0.00618	CyaNobacteria	C4 Grass	Non-Native	Perennial	Bare soil	1.6	Oval	Oblong	No	0	No	0.07
2701	Havrilla & Barger (2018)	Havrilla, C. A., & Barger, N. N. (2018). Biocrusts and their disturbance mediate the recruitment of native and exotic grasses from a hot desert ecosystem.ÊEcosphere,Ê9(7), e02361.	0.25442	0.00626	Lichen	C4 Grass	Non-Native	Perennial	Bare soil	1.6	Oval	Oblong	No	0	No	0.07
2701	Havrilla & Barger (2018)	Havrilla, C. A., & Barger, N. N. (2018). Biocrusts and their disturbance mediate the recruitment of native and exotic grasses from a hot desert ecosystem.ÊEcosphere,Ê9(7), e02361.	-0.2666	0.00548	CyaNobacteria	C4 Grass	Non-Native	Perennial	Biocrust removal	1.6	Oval	Oblong	No	0	No	0.07
2701	Havrilla & Barger (2018)	Havrilla, C. A., & Barger, N. N. (2018). Biocrusts and their disturbance mediate the recruitment of native and exotic grasses from a hot desert ecosystem.ÊEcosphere,Ê9(7), e02361.	-0.5174	0.00536	Lichen	C4 Grass	Non-Native	Perennial	Biocrust removal	1.6	Oval	Oblong	No	0	No	0.07
2705	Gutterman (2003)	Gutterman, Y. (2003). The inhibitory effect of Negev Desert loess soil on the fast germinating caryopses of Schismus arabicus (Poaceae).ÊJournal of Arid Environments,Ê54(4), 619-631.	0.19105	0.01533	CyaNobacteria	C3 Grass	Native	Annual	Bare soil	NA	Linear	NA	Yes	NA	No	0.07
2706	Eldridge & Simpson (2002)	Eldridge, D. J., & Simpson, R. (2002). Rabbit (Oryctolagus cuniculus L.) impacts on vegetation and soils, and implications for management of wooded rangelands.ÊBasic and Applied Ecology,Ê3(1), 19-29.	9.68041	2.50059	Mixed	C4 Grass	Native	Perennial	Bare soil	NA	Linear	NA	Yes	NA	No	0.407
2706	Eldridge & Simpson (2002)	Eldridge, D. J., & Simpson, R. (2002). Rabbit (Oryctolagus cuniculus L.) impacts on vegetation and soils, and implications for management of wooded rangelands.ÊBasic and Applied Ecology,Ê3(1), 19-29.	-1.1508	0.42089	Mixed	Non N-fixing Forb	Non-Native	Annual	Bare soil	NA	Oval	Circular	No	NA	No	1.5
2706	Eldridge & Simpson (2002)	Eldridge, D. J., & Simpson, R. (2002). Rabbit (Oryctolagus cuniculus L.) impacts on vegetation and soils, and implications for management of wooded rangelands.ÊBasic and Applied Ecology,Ê3(1), 19-29.	1.89183	3.13747	Mixed	C3 Grass	Native	Perennial	Bare soil	NA	Linear	NA	Yes	NA	Yes	0.475
2706	Eldridge & Simpson (2002)	Eldridge, D. J., & Simpson, R. (2002). Rabbit (Oryctolagus cuniculus L.) impacts on vegetation and soils, and implications for management of wooded rangelands.ÊBasic and Applied Ecology,Ê3(1), 19-29.	-12.816	1.18739	Mixed	Non N-fixing Forb	Non-Native	Perennial	Bare soil	2	Oval	Circular	No	NA	No	0.9
2708	Song et al. (2017)	Song, G., Li, X., & Hui, R. (2017). Biological soil crusts determine the germination and growth of two exotic plants.ÊEcology and Evolution,Ê7(22), 9441-9450.	-1.5148	0.00919	CyaNobacteria	C3 Grass	Non-Native	NA	Bare soil	NA	NA	NA	NA	NA	NA	NA
2708	Song et al. (2017)	Song, G., Li, X., & Hui, R. (2017). Biological soil crusts determine the germination and growth of two exotic plants.ÊEcology and Evolution,Ê7(22), 9441-9450.	-1.468	0.01093	CyaNobacteria	C4 Grass	Native	Annual	Bare soil	NA	Oval	NA	No	NA	No	0.08
2708	Song et al. (2017)	Song, G., Li, X., & Hui, R. (2017). Biological soil crusts determine the germination and growth of two exotic plants.ÊEcology and Evolution,Ê7(22), 9441-9450.	-1.8869	0.01097	CyaNobacteria	Non N-fixing Woody Plant	Native	Perennial	Bare soil	NA	NA	NA	NA	NA	NA	NA
2708	Song et al. (2017)	Song, G., Li, X., & Hui, R. (2017). Biological soil crusts determine the germination and growth of two exotic plants.ÊEcology and Evolution,Ê7(22), 9441-9450.	-0.6351	0.01056	CyaNobacteria	C3 Grass	Non-Native	NA	Biocrust disturbance	NA	NA	NA	NA	NA	NA	NA
2708	Song et al. (2017)	Song, G., Li, X., & Hui, R. (2017). Biological soil crusts determine the germination and growth of two exotic plants.ÊEcology and Evolution,Ê7(22), 9441-9450.	-0.707	0.01232	CyaNobacteria	C4 Grass	Native	Annual	Biocrust disturbance	NA	Oval	NA	No	NA	No	0.08
2708	Song et al. (2017)	Song, G., Li, X., & Hui, R. (2017). Biological soil crusts determine the germination and growth of two exotic plants.ÊEcology and Evolution,Ê7(22), 9441-9450.	-0.2094	0.01433	CyaNobacteria	Non N-fixing Woody Plant	Native	Perennial	Biocrust disturbance	NA	NA	NA	NA	NA	NA	NA
2709	Wang et al. (2011)	Wang et al. (2011)	-0.2132	0.00793	Mixed	Non N-fixing Woody Plant	Native	Perennial	Biocrust disturbance	NA	NA	NA	NA	NA	NA	NA
2709	Wang et al. (2011)	Wang et al. (2011)	-0.2204	0.00792	Mixed	Non N-fixing Woody Plant	Native	Perennial	Bare soil	NA	NA	NA	NA	NA	NA	NA
2709	Wang et al. (2011)	Wang et al. (2011)	-0.1079	0.0079	Mixed	N-fixing Woody Plant	Native	Perennial	Biocrust disturbance	NA	Oval	Circular	No	NA	No	49.9
2709	Wang et al. (2011)	Wang et al. (2011)	-0.0732	0.00795	Mixed	N-fixing Woody Plant	Native	Perennial	Bare soil	NA	Oval	Circular	No	NA	No	49.9
2709	Wang et al. (2011)	Wang et al. (2011)	-1.4733	0.02144	Mixed	N-fixing Woody Plant	Native	Perennial	Biocrust disturbance	NA	Linear	NA	No	NA	No	13
2709	Wang et al. (2011)	Wang et al. (2011)	-1.8787	0.02029	Mixed	N-fixing Woody Plant	Native	Perennial	Bare soil	NA	Linear	NA	No	NA	No	13
2709	Wang et al. (2011)	Wang et al. (2011)	-0.8507	0.01041	Mixed	Non N-fixing Woody Plant	Native	Perennial	Biocrust disturbance	NA	NA	NA	NA	NA	NA	NA
2709	Wang et al. (2011)	Wang et al. (2011)	-0.4846	0.01109	Mixed	Non N-fixing Woody Plant	Native	Perennial	Bare soil	NA	NA	NA	NA	NA	NA	NA
2711	Su et al. (2007)	Su, Y. G., Li, X. R., Cheng, Y. W., Tan, H. J., & Jia, R. L. (2007). Effects of biological soil crusts on emergence of desert vascular plants in North China.ÊPlant Ecology,Ê191, 11-19.	1.08065	0.02639	Moss	Non N-fixing Forb	Native	Annual	Filter paper	NA	NA	NA	NA	NA	NA	0.56
2711	Su et al. (2007)	Su, Y. G., Li, X. R., Cheng, Y. W., Tan, H. J., & Jia, R. L. (2007). Effects of biological soil crusts on emergence of desert vascular plants in North China.ÊPlant Ecology,Ê191, 11-19.	1.08065	0.0224	Moss	Non N-fixing Forb	Native	Annual	Filter paper	NA	NA	NA	NA	NA	NA	0.56
2711	Su et al. (2007)	Su, Y. G., Li, X. R., Cheng, Y. W., Tan, H. J., & Jia, R. L. (2007). Effects of biological soil crusts on emergence of desert vascular plants in North China.ÊPlant Ecology,Ê191, 11-19.	1.20008	0.02053	Moss	Non N-fixing Forb	Native	Annual	Filter paper	NA	NA	NA	NA	NA	NA	0.56
2711	Su et al. (2007)	Su, Y. G., Li, X. R., Cheng, Y. W., Tan, H. J., & Jia, R. L. (2007). Effects of biological soil crusts on emergence of desert vascular plants in North China.ÊPlant Ecology,Ê191, 11-19.	0.99827	0.02713	Moss	Non N-fixing Forb	Native	Annual	Filter paper	NA	NA	NA	NA	NA	NA	0.56
2711	Su et al. (2007)	Su, Y. G., Li, X. R., Cheng, Y. W., Tan, H. J., & Jia, R. L. (2007). Effects of biological soil crusts on emergence of desert vascular plants in North China.ÊPlant Ecology,Ê191, 11-19.	0.89271	0.02648	Moss	Non N-fixing Forb	Native	Annual	Filter paper	NA	NA	NA	NA	NA	NA	0.56
2711	Su et al. (2007)	Su, Y. G., Li, X. R., Cheng, Y. W., Tan, H. J., & Jia, R. L. (2007). Effects of biological soil crusts on emergence of desert vascular plants in North China.ÊPlant Ecology,Ê191, 11-19.	1.4092	0.01928	CyaNobacteria	Non N-fixing Forb	Native	Annual	Filter paper	NA	NA	NA	NA	NA	NA	0.56
2711	Su et al. (2007)	Su, Y. G., Li, X. R., Cheng, Y. W., Tan, H. J., & Jia, R. L. (2007). Effects of biological soil crusts on emergence of desert vascular plants in North China.ÊPlant Ecology,Ê191, 11-19.	1.35909	0.02037	CyaNobacteria	Non N-fixing Forb	Native	Annual	Filter paper	NA	NA	NA	NA	NA	NA	0.56
2711	Su et al. (2007)	Su, Y. G., Li, X. R., Cheng, Y. W., Tan, H. J., & Jia, R. L. (2007). Effects of biological soil crusts on emergence of desert vascular plants in North China.ÊPlant Ecology,Ê191, 11-19.	1.28228	0.02236	CyaNobacteria	Non N-fixing Forb	Native	Annual	Filter paper	NA	NA	NA	NA	NA	NA	0.56
2711	Su et al. (2007)	Su, Y. G., Li, X. R., Cheng, Y. W., Tan, H. J., & Jia, R. L. (2007). Effects of biological soil crusts on emergence of desert vascular plants in North China.ÊPlant Ecology,Ê191, 11-19.	1.37649	0.0223	CyaNobacteria	Non N-fixing Forb	Native	Annual	Filter paper	NA	NA	NA	NA	NA	NA	0.56
2711	Su et al. (2007)	Su, Y. G., Li, X. R., Cheng, Y. W., Tan, H. J., & Jia, R. L. (2007). Effects of biological soil crusts on emergence of desert vascular plants in North China.ÊPlant Ecology,Ê191, 11-19.	1.31686	0.02328	CyaNobacteria	Non N-fixing Forb	Native	Annual	Filter paper	NA	NA	NA	NA	NA	NA	NA
2711	Su et al. (2007)	Su, Y. G., Li, X. R., Cheng, Y. W., Tan, H. J., & Jia, R. L. (2007). Effects of biological soil crusts on emergence of desert vascular plants in North China.ÊPlant Ecology,Ê191, 11-19.	0.84601	0.00961	Moss	Non N-fixing Woody Plant	Native	Perennial	Filter paper	NA	NA	NA	NA	NA	NA	NA
2711	Su et al. (2007)	Su, Y. G., Li, X. R., Cheng, Y. W., Tan, H. J., & Jia, R. L. (2007). Effects of biological soil crusts on emergence of desert vascular plants in North China.ÊPlant Ecology,Ê191, 11-19.	1.01296	0.00846	Moss	Non N-fixing Woody Plant	Native	Perennial	Filter paper	NA	NA	NA	NA	NA	NA	NA
2711	Su et al. (2007)	Su, Y. G., Li, X. R., Cheng, Y. W., Tan, H. J., & Jia, R. L. (2007). Effects of biological soil crusts on emergence of desert vascular plants in North China.ÊPlant Ecology,Ê191, 11-19.	0.84213	0.01563	Moss	Non N-fixing Woody Plant	Native	Perennial	Filter paper	NA	NA	NA	NA	NA	NA	NA
2711	Su et al. (2007)	Su, Y. G., Li, X. R., Cheng, Y. W., Tan, H. J., & Jia, R. L. (2007). Effects of biological soil crusts on emergence of desert vascular plants in North China.ÊPlant Ecology,Ê191, 11-19.	0.83042	0.01428	Moss	Non N-fixing Woody Plant	Native	Perennial	Filter paper	NA	NA	NA	NA	NA	NA	NA
2711	Su et al. (2007)	Su, Y. G., Li, X. R., Cheng, Y. W., Tan, H. J., & Jia, R. L. (2007). Effects of biological soil crusts on emergence of desert vascular plants in North China.ÊPlant Ecology,Ê191, 11-19.	0.93056	0.01295	Moss	Non N-fixing Woody Plant	Native	Perennial	Filter paper	NA	NA	NA	NA	NA	NA	NA
2711	Su et al. (2007)	Su, Y. G., Li, X. R., Cheng, Y. W., Tan, H. J., & Jia, R. L. (2007). Effects of biological soil crusts on emergence of desert vascular plants in North China.ÊPlant Ecology,Ê191, 11-19.	0.88094	0.01416	Moss	Non N-fixing Woody Plant	Native	Perennial	Filter paper	NA	NA	NA	NA	NA	NA	NA
2711	Su et al. (2007)	Su, Y. G., Li, X. R., Cheng, Y. W., Tan, H. J., & Jia, R. L. (2007). Effects of biological soil crusts on emergence of desert vascular plants in North China.ÊPlant Ecology,Ê191, 11-19.	0.8076	0.01512	Moss	Non N-fixing Woody Plant	Native	Perennial	Filter paper	NA	NA	NA	NA	NA	NA	NA
2711	Su et al. (2007)	Su, Y. G., Li, X. R., Cheng, Y. W., Tan, H. J., & Jia, R. L. (2007). Effects of biological soil crusts on emergence of desert vascular plants in North China.ÊPlant Ecology,Ê191, 11-19.	0.89816	0.01556	Moss	Non N-fixing Woody Plant	Native	Perennial	Filter paper	NA	NA	NA	NA	NA	NA	NA
2711	Su et al. (2007)	Su, Y. G., Li, X. R., Cheng, Y. W., Tan, H. J., & Jia, R. L. (2007). Effects of biological soil crusts on emergence of desert vascular plants in North China.ÊPlant Ecology,Ê191, 11-19.	0.411	0.01638	Moss	C4 Grass	Native	Annual	Filter paper	NA	Oval	NA	No	NA	No	0.08
2711	Su et al. (2007)	Su, Y. G., Li, X. R., Cheng, Y. W., Tan, H. J., & Jia, R. L. (2007). Effects of biological soil crusts on emergence of desert vascular plants in North China.ÊPlant Ecology,Ê191, 11-19.	0.58469	0.01248	Moss	C4 Grass	Native	Annual	Filter paper	NA	Oval	NA	No	NA	No	0.08
2711	Su et al. (2007)	Su, Y. G., Li, X. R., Cheng, Y. W., Tan, H. J., & Jia, R. L. (2007). Effects of biological soil crusts on emergence of desert vascular plants in North China.ÊPlant Ecology,Ê191, 11-19.	0.43229	0.01838	Moss	Non N-fixing Woody Plant	Native	Perennial	Filter paper	NA	NA	NA	NA	NA	NA	NA
2711	Su et al. (2007)	Su, Y. G., Li, X. R., Cheng, Y. W., Tan, H. J., & Jia, R. L. (2007). Effects of biological soil crusts on emergence of desert vascular plants in North China.ÊPlant Ecology,Ê191, 11-19.	0.78405	0.0128	Moss	Non N-fixing Woody Plant	Native	Perennial	Filter paper	NA	NA	NA	NA	NA	NA	NA
2711	Su et al. (2007)	Su, Y. G., Li, X. R., Cheng, Y. W., Tan, H. J., & Jia, R. L. (2007). Effects of biological soil crusts on emergence of desert vascular plants in North China.ÊPlant Ecology,Ê191, 11-19.	0.43229	0.01838	Moss	Non N-fixing Woody Plant	Native	Perennial	Filter paper	NA	NA	NA	NA	NA	NA	NA
2711	Su et al. (2007)	Su, Y. G., Li, X. R., Cheng, Y. W., Tan, H. J., & Jia, R. L. (2007). Effects of biological soil crusts on emergence of desert vascular plants in North China.ÊPlant Ecology,Ê191, 11-19.	0.78405	0.0128	CyaNobacteria	Non N-fixing Woody Plant	Native	Perennial	Filter paper	NA	NA	NA	NA	NA	NA	NA
2711	Su et al. (2007)	Su, Y. G., Li, X. R., Cheng, Y. W., Tan, H. J., & Jia, R. L. (2007). Effects of biological soil crusts on emergence of desert vascular plants in North China.ÊPlant Ecology,Ê191, 11-19.	0.23432	0.01535	CyaNobacteria	C4 Grass	Native	Annual	Filter paper	NA	Oval	NA	No	NA	No	0.08
2711	Su et al. (2007)	Su, Y. G., Li, X. R., Cheng, Y. W., Tan, H. J., & Jia, R. L. (2007). Effects of biological soil crusts on emergence of desert vascular plants in North China.ÊPlant Ecology,Ê191, 11-19.	0.72221	0.01142	CyaNobacteria	C4 Grass	Native	Annual	Filter paper	NA	Oval	NA	No	NA	No	0.08
2711	Su et al. (2007)	Su, Y. G., Li, X. R., Cheng, Y. W., Tan, H. J., & Jia, R. L. (2007). Effects of biological soil crusts on emergence of desert vascular plants in North China.ÊPlant Ecology,Ê191, 11-19.	0.36147	0.01554	CyaNobacteria	Non N-fixing Woody Plant	Native	Perennial	Filter paper	NA	NA	NA	NA	NA	NA	NA
2711	Su et al. (2007)	Su, Y. G., Li, X. R., Cheng, Y. W., Tan, H. J., & Jia, R. L. (2007). Effects of biological soil crusts on emergence of desert vascular plants in North China.ÊPlant Ecology,Ê191, 11-19.	0.65644	0.01412	CyaNobacteria	Non N-fixing Woody Plant	Native	Perennial	Filter paper	NA	NA	NA	NA	NA	NA	NA
2711	Su et al. (2007)	Su, Y. G., Li, X. R., Cheng, Y. W., Tan, H. J., & Jia, R. L. (2007). Effects of biological soil crusts on emergence of desert vascular plants in North China.ÊPlant Ecology,Ê191, 11-19.	0.28768	0.052	CyaNobacteria	Non N-fixing Woody Plant	Native	Perennial	Filter paper	NA	NA	NA	NA	NA	NA	NA
2711	Su et al. (2007)	Su, Y. G., Li, X. R., Cheng, Y. W., Tan, H. J., & Jia, R. L. (2007). Effects of biological soil crusts on emergence of desert vascular plants in North China.ÊPlant Ecology,Ê191, 11-19.	0.58348	0.04286	CyaNobacteria	Non N-fixing Woody Plant	Native	Perennial	Filter paper	NA	NA	NA	NA	NA	NA	NA
2713	Long & Li (2002)	Long & Li (2002)	0.35232	0.02443	Moss	C4 Grass	Native	Annual	Biocrust disturbance	NA	Oval	NA	No	NA	No	0.08
2713	Long & Li (2002)	Long & Li (2002)	0.1522	0.01895	CyaNobacteria	C4 Grass	Native	Annual	Biocrust disturbance	NA	Oval	NA	No	NA	No	0.08
2713	Long & Li (2002)	Long & Li (2002)	0.3566	0.01836	Moss	C4 Grass	Native	Annual	Biocrust disturbance	NA	Oval	NA	No	NA	No	0.08
2713	Long & Li (2002)	Long & Li (2002)	0.16113	0.02576	CyaNobacteria	C4 Grass	Native	Annual	Biocrust disturbance	NA	Oval	NA	No	NA	No	0.08
2713	Long & Li (2002)	Long & Li (2002)	0.04541	0.00109	Moss	Non N-fixing Forb	Native	Annual	Biocrust disturbance	NA	NA	NA	NA	NA	NA	0.56
2713	Long & Li (2002)	Long & Li (2002)	-1.8863	0.03832	CyaNobacteria	Non N-fixing Forb	Native	Annual	Biocrust disturbance	NA	NA	NA	NA	NA	NA	0.56
2713	Long & Li (2002)	Long & Li (2002)	0.02939	0.00821	Moss	Non N-fixing Forb	Native	Annual	Biocrust disturbance	NA	NA	NA	NA	NA	NA	0.56
2713	Long & Li (2002)	Long & Li (2002)	-2.8873	1.06562	CyaNobacteria	Non N-fixing Forb	Native	Annual	Biocrust disturbance	NA	NA	NA	NA	NA	NA	0.56
2714	Shao et al. (2016)	Shao et al. (2016)	0.02439	0.00015	CyaNobacteria	C3 Grass	Non-Native	Annual	Bare soil	8	Oval	Circular	No	NA	No	35.96
2714	Shao et al. (2016)	Shao et al. (2016)	0.0599	0.00014	Mixed	C3 Grass	Non-Native	Annual	Bare soil	8	Oval	Circular	No	NA	No	35.96
2714	Shao et al. (2016)	Shao et al. (2016)	-0.0124	0.00015	Moss	C3 Grass	Non-Native	Annual	Bare soil	8	Oval	Circular	No	NA	No	35.96
2714	Shao et al. (2016)	Shao et al. (2016)	0	3.49E-05	CyaNobacteria	N-fixing Forb	Non-Native	Annual	Bare soil	8	Oval	Circular	No	NA	No	185
2714	Shao et al. (2016)	Shao et al. (2016)	-0.0211	5.84E-05	Mixed	N-fixing Forb	Non-Native	Annual	Bare soil	8	Oval	Circular	No	NA	No	185
2714	Shao et al. (2016)	Shao et al. (2016)	-0.2315	0.0001	Moss	N-fixing Forb	Non-Native	Annual	Bare soil	8	Oval	Circular	No	NA	No	185
2714	Shao et al. (2016)	Shao et al. (2016)	0.05194	0.00016	CyaNobacteria	Non N-fixing Forb	Non-Native	Annual	Bare soil	2	Oval	Circular	No	NA	No	1.97
2714	Shao et al. (2016)	Shao et al. (2016)	-0.0118	0.00017	Mixed	Non N-fixing Forb	Non-Native	Annual	Bare soil	2	Oval	Circular	No	NA	No	1.97
2714	Shao et al. (2016)	Shao et al. (2016)	-0.052	0.00017	Moss	Non N-fixing Forb	Non-Native	Annual	Bare soil	2	Oval	Circular	No	NA	No	1.97
2714	Shao et al. (2016)	Shao et al. (2016)	0.10388	0.00014	CyaNobacteria	Non N-fixing Forb	Non-Native	Annual	Bare soil	5	Oval	Circular	No	NA	No	1
2714	Shao et al. (2016)	Shao et al. (2016)	0	0.00011	Mixed	Non N-fixing Forb	Non-Native	Annual	Bare soil	5	Oval	Circular	No	NA	No	1
2714	Shao et al. (2016)	Shao et al. (2016)	-0.1193	0.00019	Moss	Non N-fixing Forb	Non-Native	Annual	Bare soil	5	Oval	Circular	No	NA	No	1
2715	Gong et al. (2015)	Gong et al. (2015)	0.53914	0.15412	CyaNobacteria	Non N-fixing Forb	Native	Annual	Filter paper	NA	NA	NA	NA	NA	NA	8.077
2715	Gong et al. (2015)	Gong et al. (2015)	0.98083	0.38019	CyaNobacteria	Non N-fixing Forb	Native	Annual	Filter paper	NA	NA	NA	NA	NA	NA	8.077
2715	Gong et al. (2015)	Gong et al. (2015)	0.47	0.08687	CyaNobacteria	Non N-fixing Forb	Native	Annual	Filter paper	NA	NA	NA	NA	NA	NA	8.077
2715	Gong et al. (2015)	Gong et al. (2015)	-0.4055	0.05382	CyaNobacteria	Non N-fixing Forb	Native	Annual	Filter paper	NA	NA	NA	NA	NA	NA	8.077
2715	Gong et al. (2015)	Gong et al. (2015)	0	0.09375	CyaNobacteria	Non N-fixing Forb	Native	Annual	Filter paper	NA	NA	NA	NA	NA	NA	8.077
2715	Gong et al. (2015)	Gong et al. (2015)	0.28768	0.07465	CyaNobacteria	Non N-fixing Forb	Native	Annual	Filter paper	NA	NA	NA	NA	NA	NA	8.077
2715	Gong et al. (2015)	Gong et al. (2015)	-0.1178	0.05922	CyaNobacteria	Non N-fixing Forb	Native	Annual	Filter paper	NA	NA	NA	NA	NA	NA	8.077
2715	Gong et al. (2015)	Gong et al. (2015)	-0.3484	0.06505	CyaNobacteria	Non N-fixing Forb	Native	Annual	Filter paper	NA	NA	NA	NA	NA	NA	8.077
2715	Gong et al. (2015)	Gong et al. (2015)	-0.1178	0.05922	CyaNobacteria	Non N-fixing Forb	Native	Annual	Filter paper	NA	NA	NA	NA	NA	NA	8.077
2715	Gong et al. (2015)	Gong et al. (2015)	-0.1892	0.06113	CyaNobacteria	Non N-fixing Forb	Native	Annual	Filter paper	NA	NA	NA	NA	NA	NA	8.077
2715	Gong et al. (2015)	Gong et al. (2015)	-0.0409	0.08049	CyaNobacteria	Non N-fixing Forb	Native	Annual	Filter paper	NA	NA	NA	NA	NA	NA	8.077
2715	Gong et al. (2015)	Gong et al. (2015)	-0.5355	0.054	CyaNobacteria	Non N-fixing Forb	Native	Annual	Filter paper	NA	NA	NA	NA	NA	NA	8.077
2715	Gong et al. (2015)	Gong et al. (2015)	0.1431	0.0222	CyaNobacteria	Non N-fixing Forb	Native	Annual	Filter paper	NA	NA	NA	NA	NA	NA	NA
2715	Gong et al. (2015)	Gong et al. (2015)	0.09314	0.01695	CyaNobacteria	Non N-fixing Forb	Native	Annual	Filter paper	NA	NA	NA	NA	NA	NA	NA
2715	Gong et al. (2015)	Gong et al. (2015)	0.09314	0.01158	CyaNobacteria	Non N-fixing Forb	Native	Annual	Filter paper	NA	NA	NA	NA	NA	NA	NA
2715	Gong et al. (2015)	Gong et al. (2015)	0.02252	0.0153	CyaNobacteria	Non N-fixing Forb	Native	Annual	Filter paper	NA	NA	NA	NA	NA	NA	NA
2715	Gong et al. (2015)	Gong et al. (2015)	-0.022	0.01437	CyaNobacteria	Non N-fixing Forb	Native	Annual	Filter paper	NA	NA	NA	NA	NA	NA	NA
2715	Gong et al. (2015)	Gong et al. (2015)	0.09314	0.01695	CyaNobacteria	Non N-fixing Forb	Native	Annual	Filter paper	NA	NA	NA	NA	NA	NA	NA
2715	Gong et al. (2015)	Gong et al. (2015)	0.22314	0.02528	CyaNobacteria	Non N-fixing Forb	Native	Annual	Filter paper	NA	NA	NA	NA	NA	NA	NA
2715	Gong et al. (2015)	Gong et al. (2015)	0.62861	0.05132	CyaNobacteria	Non N-fixing Forb	Native	Annual	Filter paper	NA	NA	NA	NA	NA	NA	NA
2715	Gong et al. (2015)	Gong et al. (2015)	0.67125	0.04417	CyaNobacteria	Non N-fixing Forb	Native	Annual	Filter paper	NA	NA	NA	NA	NA	NA	NA
2715	Gong et al. (2015)	Gong et al. (2015)	0.47439	0.03124	CyaNobacteria	Non N-fixing Forb	Native	Annual	Filter paper	NA	NA	NA	NA	NA	NA	NA
2715	Gong et al. (2015)	Gong et al. (2015)	0.51082	0.01679	CyaNobacteria	Non N-fixing Forb	Native	Annual	Filter paper	NA	NA	NA	NA	NA	NA	NA
2715	Gong et al. (2015)	Gong et al. (2015)	0.81103	0.01196	CyaNobacteria	Non N-fixing Forb	Native	Annual	Filter paper	NA	NA	NA	NA	NA	NA	NA
2715	Gong et al. (2015)	Gong et al. (2015)	0.08852	0.01012	CyaNobacteria	Non N-fixing Forb	Native	Annual	Filter paper	NA	NA	NA	NA	NA	NA	NA
2715	Gong et al. (2015)	Gong et al. (2015)	0.10725	0.00835	CyaNobacteria	Non N-fixing Forb	Native	Annual	Filter paper	NA	NA	NA	NA	NA	NA	NA
2715	Gong et al. (2015)	Gong et al. (2015)	0.08852	0.01012	CyaNobacteria	Non N-fixing Forb	Native	Annual	Filter paper	NA	NA	NA	NA	NA	NA	NA
2715	Gong et al. (2015)	Gong et al. (2015)	0.27084	0.00531	CyaNobacteria	Non N-fixing Forb	Native	Annual	Filter paper	NA	NA	NA	NA	NA	NA	NA
2715	Gong et al. (2015)	Gong et al. (2015)	0.08852	0.00395	CyaNobacteria	Non N-fixing Forb	Native	Annual	Filter paper	NA	NA	NA	NA	NA	NA	NA
2715	Gong et al. (2015)	Gong et al. (2015)	0.2063	0.01258	CyaNobacteria	Non N-fixing Forb	Native	Annual	Filter paper	NA	NA	NA	NA	NA	NA	NA
2715	Gong et al. (2015)	Gong et al. (2015)	0.55108	0.01904	CyaNobacteria	Non N-fixing Forb	Native	Annual	Filter paper	NA	NA	NA	NA	NA	NA	NA
2715	Gong et al. (2015)	Gong et al. (2015)	0.52221	0.01802	CyaNobacteria	Non N-fixing Forb	Native	Annual	Filter paper	NA	NA	NA	NA	NA	NA	NA
2715	Gong et al. (2015)	Gong et al. (2015)	0.2274	0.00223	CyaNobacteria	Non N-fixing Forb	Native	Annual	Filter paper	NA	NA	NA	NA	NA	NA	NA
2715	Gong et al. (2015)	Gong et al. (2015)	0.2063	0.00477	CyaNobacteria	Non N-fixing Forb	Native	Annual	Filter paper	NA	NA	NA	NA	NA	NA	NA
2715	Gong et al. (2015)	Gong et al. (2015)	0.2063	0.00477	CyaNobacteria	Non N-fixing Forb	Native	Annual	Filter paper	NA	NA	NA	NA	NA	NA	NA
2715	Gong et al. (2015)	Gong et al. (2015)	0.08852	0.00395	CyaNobacteria	Non N-fixing Forb	Native	Annual	Filter paper	NA	NA	NA	NA	NA	NA	NA
2716	Li & Zhang (2014)	Li, J., Li, X., & Zhang, P. (2014). Micro-morphology, ultrastructure and chemical composition changes of Bryum argenteum from a desert biological soil crust following one-year desiccation.ÊThe Bryologist,Ê117(3), 232-240.	-1.7658	0.02328	Moss	Non N-fixing Woody Plant	Native	Perennial	Bare soil	NA	Oval	NA	No	NA	No	2.6
2716	Li & Zhang (2014)	Li, J., Li, X., & Zhang, P. (2014). Micro-morphology, ultrastructure and chemical composition changes of Bryum argenteum from a desert biological soil crust following one-year desiccation.ÊThe Bryologist,Ê117(3), 232-240.	-0.026	0.00295	Lichen	Non N-fixing Woody Plant	Native	Perennial	Bare soil	NA	Oval	NA	No	NA	No	2.6
2716	Li & Zhang (2014)	Li, J., Li, X., & Zhang, P. (2014). Micro-morphology, ultrastructure and chemical composition changes of Bryum argenteum from a desert biological soil crust following one-year desiccation.ÊThe Bryologist,Ê117(3), 232-240.	-13.532	1.00012	Moss	Non N-fixing Forb	Native	Annual	Bare soil	NA	NA	NA	NA	NA	NA	NA
2716	Li & Zhang (2014)	Li, J., Li, X., & Zhang, P. (2014). Micro-morphology, ultrastructure and chemical composition changes of Bryum argenteum from a desert biological soil crust following one-year desiccation.ÊThe Bryologist,Ê117(3), 232-240.	-0.6121	0.00384	Lichen	Non N-fixing Forb	Native	Annual	Bare soil	NA	NA	NA	NA	NA	NA	NA
2716	Li & Zhang (2014)	Li, J., Li, X., & Zhang, P. (2014). Micro-morphology, ultrastructure and chemical composition changes of Bryum argenteum from a desert biological soil crust following one-year desiccation.ÊThe Bryologist,Ê117(3), 232-240.	-0.2369	0.00344	Moss	Non N-fixing Woody Plant	Native	Perennial	Bare soil	NA	NA	NA	NA	NA	NA	NA
2716	Li & Zhang (2014)	Li, J., Li, X., & Zhang, P. (2014). Micro-morphology, ultrastructure and chemical composition changes of Bryum argenteum from a desert biological soil crust following one-year desiccation.ÊThe Bryologist,Ê117(3), 232-240.	-0.0912	0.00049	Lichen	Non N-fixing Woody Plant	Native	Perennial	Bare soil	NA	NA	NA	NA	NA	NA	NA
2716	Li & Zhang (2014)	Li, J., Li, X., & Zhang, P. (2014). Micro-morphology, ultrastructure and chemical composition changes of Bryum argenteum from a desert biological soil crust following one-year desiccation.ÊThe Bryologist,Ê117(3), 232-240.	-0.721	0.01627	Moss	Non N-fixing Forb	Native	Annual	Bare soil	NA	Oval	Circular	No	NA	No	5.49
2716	Li & Zhang (2014)	Li, J., Li, X., & Zhang, P. (2014). Micro-morphology, ultrastructure and chemical composition changes of Bryum argenteum from a desert biological soil crust following one-year desiccation.ÊThe Bryologist,Ê117(3), 232-240.	0.01107	0.00252	Lichen	Non N-fixing Forb	Native	Annual	Bare soil	NA	Oval	Circular	No	NA	No	5.49
2717	Nie et al. (2009)	NIE, H. L., ZHANG, Y. M., WU, N., ZHANG, J., & ZHANG, B. C. (2009). Effects of biological crusts on the germination of five desert vascular plants with different seed morphologies. Chinese Journal of Plant Ecology, 33(1), 161-170.	0.21687	0.061	Mixed	Non N-fixing Woody Plant	Native	Perennial	Biocrust removal	NA	Oval	NA	Yes	NA	No	3.2
2717	Nie et al. (2009)	NIE, H. L., ZHANG, Y. M., WU, N., ZHANG, J., & ZHANG, B. C. (2009). Effects of biological crusts on the germination of five desert vascular plants with different seed morphologies. Chinese Journal of Plant Ecology, 33(1), 161-170.	-0.1824	0.02951	Mixed	Non N-fixing Woody Plant	Non-Native	Perennial	Biocrust removal	NA	Oval	Triangular	No	NA	No	3.6
2717	Nie et al. (2009)	NIE, H. L., ZHANG, Y. M., WU, N., ZHANG, J., & ZHANG, B. C. (2009). Effects of biological crusts on the germination of five desert vascular plants with different seed morphologies. Chinese Journal of Plant Ecology, 33(1), 161-170.	-0.4738	0.02356	Mixed	Non N-fixing Forb	Native	Perennial	Biocrust removal	NA	Oval	Triangular	Yes	NA	No	4.01
2717	Nie et al. (2009)	NIE, H. L., ZHANG, Y. M., WU, N., ZHANG, J., & ZHANG, B. C. (2009). Effects of biological crusts on the germination of five desert vascular plants with different seed morphologies. Chinese Journal of Plant Ecology, 33(1), 161-170.	-0.8619	0.15768	Mixed	Non N-fixing Forb	Non-Native	Annual	Biocrust removal	NA	Oval	NA	No	NA	No	0.3
2717	Nie et al. (2009)	NIE, H. L., ZHANG, Y. M., WU, N., ZHANG, J., & ZHANG, B. C. (2009). Effects of biological crusts on the germination of five desert vascular plants with different seed morphologies. Chinese Journal of Plant Ecology, 33(1), 161-170.	0.4398	0.08097	Mixed	Non N-fixing Forb	Native	Annual	Biocrust removal	NA	NA	NA	NA	NA	NA	NA
2717	Nie et al. (2009)	NIE, H. L., ZHANG, Y. M., WU, N., ZHANG, J., & ZHANG, B. C. (2009). Effects of biological crusts on the germination of five desert vascular plants with different seed morphologies. Chinese Journal of Plant Ecology, 33(1), 161-170.	-0.2949	0.04591	Mixed	Non N-fixing Woody Plant	Native	Perennial	Biocrust removal	NA	Oval	NA	Yes	NA	No	3.2
2717	Nie et al. (2009)	NIE, H. L., ZHANG, Y. M., WU, N., ZHANG, J., & ZHANG, B. C. (2009). Effects of biological crusts on the germination of five desert vascular plants with different seed morphologies. Chinese Journal of Plant Ecology, 33(1), 161-170.	-0.0041	0.01915	Mixed	Non N-fixing Woody Plant	Non-Native	Perennial	Biocrust removal	NA	Oval	Triangular	No	NA	No	3.6
2717	Nie et al. (2009)	NIE, H. L., ZHANG, Y. M., WU, N., ZHANG, J., & ZHANG, B. C. (2009). Effects of biological crusts on the germination of five desert vascular plants with different seed morphologies. Chinese Journal of Plant Ecology, 33(1), 161-170.	0.02518	0.01229	Mixed	Non N-fixing Forb	Native	Perennial	Biocrust removal	NA	Oval	Triangular	Yes	NA	No	4.01
2717	Nie et al. (2009)	NIE, H. L., ZHANG, Y. M., WU, N., ZHANG, J., & ZHANG, B. C. (2009). Effects of biological crusts on the germination of five desert vascular plants with different seed morphologies. Chinese Journal of Plant Ecology, 33(1), 161-170.	-0.1314	0.18562	Mixed	Non N-fixing Forb	Non-Native	Annual	Biocrust removal	NA	Oval	NA	No	NA	No	0.3
2717	Nie et al. (2009)	NIE, H. L., ZHANG, Y. M., WU, N., ZHANG, J., & ZHANG, B. C. (2009). Effects of biological crusts on the germination of five desert vascular plants with different seed morphologies. Chinese Journal of Plant Ecology, 33(1), 161-170.	-0.1727	0.0232	Mixed	Non N-fixing Forb	Native	Annual	Biocrust removal	NA	NA	NA	NA	NA	NA	NA
2718	Escudero et al. (2007)	Escudero, A., Mart’nez, I., De la Cruz, A., Ot‡lora, M. A. G., & Maestre, F. T. (2007). Soil lichens have species-specific effects on the seedling emergence of three gypsophile plant species.ÊJournal of Arid Environments,Ê70(1), 18-28.	-1.3349	0.02484	Lichen	Non N-fixing Forb	Native	Annual	Biocrust removal	NA	Oval	NA	No	NA	No	0.19
2718	Escudero et al. (2007)	Escudero, A., Mart’nez, I., De la Cruz, A., Ot‡lora, M. A. G., & Maestre, F. T. (2007). Soil lichens have species-specific effects on the seedling emergence of three gypsophile plant species.ÊJournal of Arid Environments,Ê70(1), 18-28.	-1.3531	0.01345	Lichen	Non N-fixing Forb	Native	Annual	Biocrust removal	NA	Oval	NA	No	NA	No	0.19
2718	Escudero et al. (2007)	Escudero, A., Mart’nez, I., De la Cruz, A., Ot‡lora, M. A. G., & Maestre, F. T. (2007). Soil lichens have species-specific effects on the seedling emergence of three gypsophile plant species.ÊJournal of Arid Environments,Ê70(1), 18-28.	11.6737	0.60254	Lichen	Non N-fixing Forb	Native	Annual	Biocrust removal	NA	Oval	NA	No	NA	No	0.19
2718	Escudero et al. (2007)	Escudero, A., Mart’nez, I., De la Cruz, A., Ot‡lora, M. A. G., & Maestre, F. T. (2007). Soil lichens have species-specific effects on the seedling emergence of three gypsophile plant species.ÊJournal of Arid Environments,Ê70(1), 18-28.	12.7873	0.60053	Lichen	Non N-fixing Forb	Native	Annual	Biocrust removal	NA	Oval	NA	No	NA	No	0.19
2718	Escudero et al. (2007)	Escudero, A., Mart’nez, I., De la Cruz, A., Ot‡lora, M. A. G., & Maestre, F. T. (2007). Soil lichens have species-specific effects on the seedling emergence of three gypsophile plant species.ÊJournal of Arid Environments,Ê70(1), 18-28.	-1.3863	0.0105	Lichen	Non N-fixing Woody Plant	Native	Perennial	Biocrust removal	0.057380626	Oval	NA	No	NA	No	0.3545
2718	Escudero et al. (2007)	Escudero, A., Mart’nez, I., De la Cruz, A., Ot‡lora, M. A. G., & Maestre, F. T. (2007). Soil lichens have species-specific effects on the seedling emergence of three gypsophile plant species.ÊJournal of Arid Environments,Ê70(1), 18-28.	-0.539	0.01133	Lichen	Non N-fixing Woody Plant	Native	Perennial	Biocrust removal	0.057380626	Oval	NA	No	NA	No	0.3545
2718	Escudero et al. (2007)	Escudero, A., Mart’nez, I., De la Cruz, A., Ot‡lora, M. A. G., & Maestre, F. T. (2007). Soil lichens have species-specific effects on the seedling emergence of three gypsophile plant species.ÊJournal of Arid Environments,Ê70(1), 18-28.	2.52568	0.01616	Lichen	Non N-fixing Woody Plant	Native	Perennial	Biocrust removal	0.057380626	Oval	NA	No	NA	No	0.3545
2718	Escudero et al. (2007)	Escudero, A., Mart’nez, I., De la Cruz, A., Ot‡lora, M. A. G., & Maestre, F. T. (2007). Soil lichens have species-specific effects on the seedling emergence of three gypsophile plant species.ÊJournal of Arid Environments,Ê70(1), 18-28.	0.77126	0.00894	Lichen	Non N-fixing Woody Plant	Native	Perennial	Biocrust removal	0.057380626	Oval	NA	No	NA	No	0.3545
2718	Escudero et al. (2007)	Escudero, A., Mart’nez, I., De la Cruz, A., Ot‡lora, M. A. G., & Maestre, F. T. (2007). Soil lichens have species-specific effects on the seedling emergence of three gypsophile plant species.ÊJournal of Arid Environments,Ê70(1), 18-28.	-1.1206	0.02026	Lichen	Non N-fixing Forb	Native	Perennial	Biocrust removal	NA	Oval	NA	No	NA	No	0.3
2718	Escudero et al. (2007)	Escudero, A., Mart’nez, I., De la Cruz, A., Ot‡lora, M. A. G., & Maestre, F. T. (2007). Soil lichens have species-specific effects on the seedling emergence of three gypsophile plant species.ÊJournal of Arid Environments,Ê70(1), 18-28.	-1.7175	0.0252	Lichen	Non N-fixing Forb	Native	Annual	Biocrust removal	NA	Oval	NA	No	NA	No	0.3
2718	Escudero et al. (2007)	Escudero, A., Mart’nez, I., De la Cruz, A., Ot‡lora, M. A. G., & Maestre, F. T. (2007). Soil lichens have species-specific effects on the seedling emergence of three gypsophile plant species.ÊJournal of Arid Environments,Ê70(1), 18-28.	1.62664	0.01585	Lichen	Non N-fixing Forb	Native	Annual	Biocrust removal	NA	Oval	NA	No	NA	No	0.3
2718	Escudero et al. (2007)	Escudero, A., Mart’nez, I., De la Cruz, A., Ot‡lora, M. A. G., & Maestre, F. T. (2007). Soil lichens have species-specific effects on the seedling emergence of three gypsophile plant species.ÊJournal of Arid Environments,Ê70(1), 18-28.	1.91309	0.01354	Lichen	Non N-fixing Forb	Native	Annual	Biocrust removal	NA	Oval	NA	No	NA	No	0.3
2720	Pando-Moreno et al. (2014)	Pando-Moreno, M., Molina, V., Jurado, E., & Flores, J. (2014). Effect of biological soil crusts on the seed germination of three plant species under laboratory conditions.ÊBotanical Sciences,Ê92(2), 273-279.	-0.1054	0.00247	Lichen	Non N-fixing Woody Plant	Native	Perennial	Bare soil	NA	NA	NA	NA	NA	NA	NA
2720	Pando-Moreno et al. (2014)	Pando-Moreno, M., Molina, V., Jurado, E., & Flores, J. (2014). Effect of biological soil crusts on the seed germination of three plant species under laboratory conditions.ÊBotanical Sciences,Ê92(2), 273-279.	-0.2347	0.06743	Lichen	C4 Grass	Native	Perennial	Bare soil	NA	NA	NA	NA	NA	NA	NA
2720	Pando-Moreno et al. (2014)	Pando-Moreno, M., Molina, V., Jurado, E., & Flores, J. (2014). Effect of biological soil crusts on the seed germination of three plant species under laboratory conditions.ÊBotanical Sciences,Ê92(2), 273-279.	0	0.39907	Lichen	Non N-fixing Forb	Native	Perennial	Bare soil	NA	NA	NA	NA	NA	NA	NA
2720	Pando-Moreno et al. (2014)	Pando-Moreno, M., Molina, V., Jurado, E., & Flores, J. (2014). Effect of biological soil crusts on the seed germination of three plant species under laboratory conditions.ÊBotanical Sciences,Ê92(2), 273-279.	-0.0202	0.00042	Lichen	Non N-fixing Woody Plant	Native	Perennial	Bare soil	NA	NA	NA	NA	NA	NA	NA
2720	Pando-Moreno et al. (2014)	Pando-Moreno, M., Molina, V., Jurado, E., & Flores, J. (2014). Effect of biological soil crusts on the seed germination of three plant species under laboratory conditions.ÊBotanical Sciences,Ê92(2), 273-279.	-0.1547	0.06316	Lichen	C4 Grass	Native	Perennial	Bare soil	NA	NA	NA	NA	NA	NA	NA
2720	Pando-Moreno et al. (2014)	Pando-Moreno, M., Molina, V., Jurado, E., & Flores, J. (2014). Effect of biological soil crusts on the seed germination of three plant species under laboratory conditions.ÊBotanical Sciences,Ê92(2), 273-279.	-11.513	1.29921	Lichen	Non N-fixing Forb	Native	Perennial	Bare soil	NA	NA	NA	NA	NA	NA	NA
2720	Pando-Moreno et al. (2014)	Pando-Moreno, M., Molina, V., Jurado, E., & Flores, J. (2014). Effect of biological soil crusts on the seed germination of three plant species under laboratory conditions.ÊBotanical Sciences,Ê92(2), 273-279.	0	2.00E-12	Lichen	Non N-fixing Woody Plant	Native	Annual	Bare soil	NA	NA	NA	NA	NA	NA	NA
2720	Pando-Moreno et al. (2014)	Pando-Moreno, M., Molina, V., Jurado, E., & Flores, J. (2014). Effect of biological soil crusts on the seed germination of three plant species under laboratory conditions.ÊBotanical Sciences,Ê92(2), 273-279.	0.14255	0.0156	Lichen	C4 Grass	Native	Perennial	Bare soil	NA	NA	NA	NA	NA	NA	NA
2720	Pando-Moreno et al. (2014)	Pando-Moreno, M., Molina, V., Jurado, E., & Flores, J. (2014). Effect of biological soil crusts on the seed germination of three plant species under laboratory conditions.ÊBotanical Sciences,Ê92(2), 273-279.	-1.6094	1.29921	Lichen	Non N-fixing Forb	Native	Perennial	Bare soil	NA	NA	NA	NA	NA	NA	NA
2720	Pando-Moreno et al. (2014)	Pando-Moreno, M., Molina, V., Jurado, E., & Flores, J. (2014). Effect of biological soil crusts on the seed germination of three plant species under laboratory conditions.ÊBotanical Sciences,Ê92(2), 273-279.	-0.4155	0.03121	CyaNobacteria	Non N-fixing Woody Plant	Native	Annual	Bare soil	NA	NA	NA	NA	NA	NA	NA
2720	Pando-Moreno et al. (2014)	Pando-Moreno, M., Molina, V., Jurado, E., & Flores, J. (2014). Effect of biological soil crusts on the seed germination of three plant species under laboratory conditions.ÊBotanical Sciences,Ê92(2), 273-279.	0.26236	0.03099	CyaNobacteria	C4 Grass	Native	Perennial	Bare soil	NA	NA	NA	NA	NA	NA	NA
2720	Pando-Moreno et al. (2014)	Pando-Moreno, M., Molina, V., Jurado, E., & Flores, J. (2014). Effect of biological soil crusts on the seed germination of three plant species under laboratory conditions.ÊBotanical Sciences,Ê92(2), 273-279.	0.33647	0.43192	CyaNobacteria	Non N-fixing Forb	Native	Perennial	Bare soil	NA	NA	NA	NA	NA	NA	NA
2720	Pando-Moreno et al. (2014)	Pando-Moreno, M., Molina, V., Jurado, E., & Flores, J. (2014). Effect of biological soil crusts on the seed germination of three plant species under laboratory conditions.ÊBotanical Sciences,Ê92(2), 273-279.	-0.3567	0.05101	Lichen	Non N-fixing Woody Plant	Native	Annual	Bare soil	NA	NA	NA	NA	NA	NA	NA
2720	Pando-Moreno et al. (2014)	Pando-Moreno, M., Molina, V., Jurado, E., & Flores, J. (2014). Effect of biological soil crusts on the seed germination of three plant species under laboratory conditions.ÊBotanical Sciences,Ê92(2), 273-279.	-0.1054	0.04336	Lichen	C4 Grass	Native	Perennial	Bare soil	NA	NA	NA	NA	NA	NA	NA
2720	Pando-Moreno et al. (2014)	Pando-Moreno, M., Molina, V., Jurado, E., & Flores, J. (2014). Effect of biological soil crusts on the seed germination of three plant species under laboratory conditions.ÊBotanical Sciences,Ê92(2), 273-279.	0.69314	0.37429	Lichen	Non-N-Fixing Forb	Native	Perennial	Bare soil	NA	NA	NA	NA	NA	NA	NA
2720	Pando-Moreno et al. (2014)	Pando-Moreno, M., Molina, V., Jurado, E., & Flores, J. (2014). Effect of biological soil crusts on the seed germination of three plant species under laboratory conditions.ÊBotanical Sciences,Ê92(2), 273-279.	-0.0408	0.00065	Moss	Non N-fixing Woody Plant	Native	Annual	Bare soil	NA	NA	NA	NA	NA	NA	NA
2720	Pando-Moreno et al. (2014)	Pando-Moreno, M., Molina, V., Jurado, E., & Flores, J. (2014). Effect of biological soil crusts on the seed germination of three plant species under laboratory conditions.ÊBotanical Sciences,Ê92(2), 273-279.	0.15415	0.0302	Moss	C4 Grass	Native	Perennial	Bare soil	NA	NA	NA	NA	NA	NA	NA
2720	Pando-Moreno et al. (2014)	Pando-Moreno, M., Molina, V., Jurado, E., & Flores, J. (2014). Effect of biological soil crusts on the seed germination of three plant species under laboratory conditions.ÊBotanical Sciences,Ê92(2), 273-279.	0.33647	0.43192	Moss	Non N-fixing Forb	Native	Perennial	Bare soil	NA	NA	NA	NA	NA	NA	NA
2720	Pando-Moreno et al. (2014)	Pando-Moreno, M., Molina, V., Jurado, E., & Flores, J. (2014). Effect of biological soil crusts on the seed germination of three plant species under laboratory conditions.ÊBotanical Sciences,Ê92(2), 273-279.	-0.0202	0.00042	Lichen	Non N-fixing Woody Plant	Native	Annual	Bare soil	NA	NA	NA	NA	NA	NA	NA
2720	Pando-Moreno et al. (2014)	Pando-Moreno, M., Molina, V., Jurado, E., & Flores, J. (2014). Effect of biological soil crusts on the seed germination of three plant species under laboratory conditions.ÊBotanical Sciences,Ê92(2), 273-279.	0.03279	0.02794	Lichen	C4 Grass	Native	Perennial	Bare soil	NA	NA	NA	NA	NA	NA	NA
2720	Pando-Moreno et al. (2014)	Pando-Moreno, M., Molina, V., Jurado, E., & Flores, J. (2014). Effect of biological soil crusts on the seed germination of three plant species under laboratory conditions.ÊBotanical Sciences,Ê92(2), 273-279.	0.58778	0.37332	Lichen	Non N-fixing Forb	Native	Perennial	Bare soil	NA	NA	NA	NA	NA	NA	NA
2721	Ferrenberg et al. (2013)	Ferrenberg, S.,ÊO'Neill, S. P.,ÊKnelman, J. E.,ÊTodd, B.,ÊDuggan, S.,ÊBradley, D., ÉÊNemergut, D. R.Ê(2013).ÊChanges in assembly processes in soil bacterial communities following a wildfire disturbance.ÊThe ISME Journal,Ê7(6),Ê1102.Êhttps://doi.org/10.1038/ismej.2013.11	-0.0524	0.00227	Moss	C3 Grass	Non-Native	Annual	Bare soil	11	Linear	Lanceolate	Yes	13	No	3
2721	Ferrenberg et al. (2013)	Ferrenberg, S.,ÊO'Neill, S. P.,ÊKnelman, J. E.,ÊTodd, B.,ÊDuggan, S.,ÊBradley, D., ÉÊNemergut, D. R.Ê(2013).ÊChanges in assembly processes in soil bacterial communities following a wildfire disturbance.ÊThe ISME Journal,Ê7(6),Ê1102.Êhttps://doi.org/10.1038/ismej.2013.12	-0.0113	0.00638	Moss	C3 Grass	Non-Native	Annual	Bare soil	11	Linear	Lanceolate	Yes	13	No	3
2721	Ferrenberg et al. (2013)	Ferrenberg, S.,ÊO'Neill, S. P.,ÊKnelman, J. E.,ÊTodd, B.,ÊDuggan, S.,ÊBradley, D., ÉÊNemergut, D. R.Ê(2013).ÊChanges in assembly processes in soil bacterial communities following a wildfire disturbance.ÊThe ISME Journal,Ê7(6),Ê1102.Êhttps://doi.org/10.1038/ismej.2013.13	-0.0305	0.00096	Moss	C3 Grass	Non-Native	Annual	Bare soil	11	Linear	Lanceolate	Yes	13	No	3
2722	Ghiloufi & Chaieb (2017)	Ghiloufi & Chaieb (2017)	1.19392	0.00578	Lichen	C3 Grass	Native	Perennial	Biocrust removal	NA	Linear	NA	Yes	NA	No	3.48
